# Supplementary material for: Predicting extinctions with species distribution models
Source: Camb Prism Extinct. 2023 Feb 14;1:e8. doi: 10.1017/ext.2023.5 (PMC11895758; doi:10.1017/ext.2023.5)
Supplement: Supplementary file 1 [file S2755095823000050sup001.zip]

Archive with 1 entries (1 files):
- S2755095823000050sup001.csv
