# Supplementary material for: Predicting extinctions with species distribution models
Source: Camb Prism Extinct. 2023 Feb 14;1:e8. doi: 10.1017/ext.2023.5 (PMC11895758; doi:10.1017/ext.2023.5)
Supplement: Supplementary file 1 [file S2755095823000050sup001.zip › S2755095823000050sup001.csv]

Authors	Article.Title	Source.Title	Abstract	Publication.Year	DOI	Use.SDM	Consider.CC	Under.CC	Estimate.Range.Change	IUCN.Criteria	Range.Change.Extinction.Risk	Extinction.Estimate
Comont, RF; Roy, HE; Harrington, R; Shortall, CR; Purse, BV	Ecological correlates of local extinction and colonisation in the British ladybird beetles (Coleoptera: Coccinellidae)	BIOLOGICAL INVASIONS	Five main drivers of population declines have been identified: climate change, habitat degradation, invasive alien species (IAS), overexploitation and pollution. Each of these drivers interacts with the others, and also with the intrinsic traits of individual species, to determine species' distribution and range dynamics. We explored the relative importance of life-history and resource-use traits…	2014	10.1007/s10530-013-0628-3	Yes	No	NA	NA	NA	NA	NA
Liu, HC; Jacquemyn, H; He, XY; Chen, W; Huang, YQ; Yu, S; Lu, YP; Zhang, Y	The Impact of Human Pressure and Climate Change on the Habitat Availability and Protection of Cypripedium (Orchidaceae) in Northeast China	PLANTS-BASEL	Human pressure on the environment and climate change are two important factors contributing to species decline and overall loss of biodiversity. Orchids may be particularly vulnerable to human-induced losses of habitat and the pervasive impact of global climate change. In this study, we simulated the extent of the suitable habitat of three species of the terrestrial orchid genus Cypripedium in no…	2021	10.3390/plants10010084	Yes	Yes	Yes	No	No	No	No
Goncalves, J; Honrado, JP; Vicente, JR; Civantos, E	A model-based framework for assessing the vulnerability of low dispersal vertebrates to landscape fragmentation under environmental change	ECOLOGICAL COMPLEXITY	Environmental changes are driving rapid geographic shifts of suitable environmental conditions for species. These might survive by tracking those shifts, however successful responses will depend on the spatial distribution of suitable habitats (current and future) and on their connectivity. Most herptiles (i.e., amphibians and reptiles) have low dispersal abilities, and therefore herptiles are am…	2016	10.1016/j.ecocom.2016.05.003	Yes	Yes	Yes	Yes	No	No	No
Ribeiro, BR; Sales, LP; Loyola, R	Strategies for mammal conservation under climate change in the Amazon	BIODIVERSITY AND CONSERVATION	Climate change is not only a major threat to biodiversity, it is also a big challenge to the development of conservation strategies. Scientists and practitioners need to select or avoid areas at greatest risk for species protection, i.e., acting in a proactive or a reactive manner. This proactive/reactive dichotomy takes a particular formulation under the likely changes in climate. Selecting for …	2018	10.1007/s10531-018-1518-x	Yes	Yes	Yes	No	No	No	No
Beeton, NJ; Hosack, GR; Wilkins, A; Forbes, LK; Ickowicz, A; Hayes, KR	Modelling competition between hybridising subspecies	JOURNAL OF THEORETICAL BIOLOGY	The geographic niches of many species are dramatically changing as a result of environmental and anthropogenic impacts such as global climate change and the introduction of invasive species. In particular, genetically compatible subspecies that were once geographically separated are being reintroduced to one another. This is of concern for conservation, where rare or threatened subspecies could b…	2020	10.1016/j.jtbi.2019.110072	No	NA	NA	NA	NA	NA	NA
Meyer, ALS; Pie, MR; Passos, FC	Assessing the Exposure of Lion Tamarins ( Leontopithecus spp.) to Future Climate Change	AMERICAN JOURNAL OF PRIMATOLOGY	Understanding how biodiversity will respond to climate change is a major challenge in conservation science. Climatic changes are likely to impose serious threats to many organisms, especially those with narrow distribution ranges, small populations and low dispersal capacity. Lion tamarins (Leontopithecus spp.) are endangered primates endemic to Brazilian Atlantic Forest (BAF), and all four livin…	2014	10.1002/ajp.22247	Yes	Yes	Yes	Yes	No	No	No
Pozner, E; Bar-On, P; Livne-Luzon, S; Moran, U; Tsamir-Rimon, M; Dener, E; Schwartz, E; Rotenberg, E; Tatarinov, F; Preisler, Y; Zecharia, N; Osem, Y; Yakir, D; Klein, T	A hidden mechanism of forest loss under climate change: The role of drought in eliminating forest regeneration at the edge of its distribution	FOREST ECOLOGY AND MANAGEMENT	The ongoing global warming and associated drying are shaping the fate of forests worldwide. While processes of tree mortality are visible and studied, a decrease in forest regeneration is mostly overlooked, although equally deleterious. Populations at the edge of tree species distribution areas are at higher risk and are hence hotspots for species extinctions. Here we use a semi-arid pine forest …	2022	10.1016/j.foreco.2021.119966	No	NA	NA	NA	NA	NA	NA
You, JL; Qin, XP; Ranjitkar, S; Lougheed, SC; Wang, MC; Zhou, W; Ouyang, DX; Zhou, Y; Xu, JC; Zhang, WJ; Wang, YG; Yang, J; Song, ZP	Response to climate change of montane herbaceous plants in the genus Rhodiola predicted by ecological niche modelling	SCIENTIFIC REPORTS	Climate change profoundly influences species distributions. These effects are evident in poleward latitudinal range shifts for many taxa, and upward altitudinal range shifts for alpine species, that resulted from increased annual global temperatures since the Last Glacial Maximum (LGM, ca. 22,000 BP). For the latter, the ultimate consequence of upward shifts may be extinction as species in the hi…	2018	10.1038/s41598-018-24360-9	Yes	Yes	Yes	Yes	No	Implied	No
Minter, M; Dasmahapatra, KK; Thomas, CD; Morecroft, MD; Tonhasca, A; Schmitt, T; Siozios, S; Hill, JK	Past, current, and potential future distributions of unique genetic diversity in a cold-adapted mountain butterfly	ECOLOGY AND EVOLUTION	Aim Climatic changes throughout the Pleistocene have strongly modified species distributions. We examine how these range shifts have affected the genetic diversity of a montane butterfly species and whether the genetic diversity in the extant populations is threatened by future climate change. Location Europe. Taxon Erebia epiphronLepidoptera: Nymphalidae. Methods We analyzed mtDNA to map current…	2020	10.1002/ece3.6755	Yes	Yes	Yes	Yes	No	Yes	No
Maes, D; Titeux, N; Hortal, J; Anselin, A; Decleer, K; De Knijf, G; Fichefet, V; Luoto, M	Predicted insect diversity declines under climate change in an already impoverished region	JOURNAL OF INSECT CONSERVATION	Being ectotherms, insects are predicted to suffer more severely from climate change than warm-blooded animals. We forecast possible changes in diversity and composition of butterflies, grasshoppers and dragonflies in Belgium under increasingly severe climate change scenarios for the year 2100. Two species distribution modelling techniques (Generalised Linear Models and Generalised Additive Models…	2010	10.1007/s10841-010-9277-3	Yes	Yes	Yes	No	No	No	NA
Pal, AK; Vaishnav, V; Meena, B; Pandey, N; Rana, TS	Adaptive fitness of Sapindus emarginatus Vahl populations towards future climatic regimes and the limiting factors of its distribution	SCIENTIFIC REPORTS	Sapindus emarginatus Vahl (Sapindaceae) also known as 'Indian Soap nut' is significantly important for saponin content in its fruits. However, its current population in India is heavily fragmented due to a lack of sustainable harvesting practices. Moreover, changing climatic regimes may further limit its distribution and possibly compromise the survival of the species in nature. The aim of the pr…	2020	10.1038/s41598-020-60219-8	Yes	Yes	Yes	No	No	No	No
Tablado, Z; Revilla, E	Contrasting Effects of Climate Change on Rabbit Populations through Reproduction	PLOS ONE	Background: Climate change is affecting many physical and biological processes worldwide. Anticipating its effects at the level of populations and species is imperative, especially for organisms of conservation or management concern. Previous studies have focused on estimating future species distributions and extinction probabilities directly from current climatic conditions within their geograph…	2012	10.1371/journal.pone.0048988	Yes	Yes	No	No	No	No	No
Feeley, KJ	Distributional migrations, expansions, and contractions of tropical plant species as revealed in dated herbarium records	GLOBAL CHANGE BIOLOGY	Species are predicted to respond to global warming through cold-ward shifts in their geographic distributions due to encroachment into newly suitable habitats and/or dieback in areas that become climatically unsuitable. I conduct one of the first-ever tests of this hypothesis for tropical plant species. I test for changes in the thermal distributions of 239 South American tropical plant species u…	2012	10.1111/j.1365-2486.2011.02602.x	No	NA	NA	NA	NA	NA	NA
Garcia, RA; Araujo, MB; Burgess, ND; Foden, WB; Gutsche, A; Rahbek, C; Cabeza, M	Matching species traits to projected threats and opportunities from climate change	JOURNAL OF BIOGEOGRAPHY	AimClimate change can lead to decreased climatic suitability within species' distributions, increased fragmentation of climatically suitable space, and/or emergence of newly suitable areas outside present distributions. Each of these extrinsic threats and opportunities potentially interacts with specific intrinsic traits of species, yet this specificity is seldom considered in risk assessments. W…	2014	10.1111/jbi.12257	Yes	Yes	Yes	No	No	No	No
Bessone, M; Booto, L; Santos, AR; Kuhl, HS; Fruth, B	No time to rest: How the effects of climate change on nest decay threaten the conservation of apes in the wild	PLOS ONE	Since 1994, IUCN Red List assessments apply globally acknowledged standards to assess species distribution, abundance and trends. The extinction risk of a species has a major impact on conservation science and international funding mechanisms. Great ape species are listed as Endangered or Critically Endangered. Their populations are often assessed using their unique habit of constructing sleeping…	2021	10.1371/journal.pone.0252527	No	NA	NA	NA	NA	NA	NA
Sinervo, B; Miles, DB; Wu, YY; Mendez-De la Cruz, FR; Kirchhof, S; Qi, Y	Climate change, thermal niches, extinction risk and maternal-effect rescue of toad-headed lizards, Phrynocephalus, in thermal extremes of the Arabian Peninsula to the QinghaiTibetan Plateau	INTEGRATIVE ZOOLOGY	Determining the susceptibility of species to changing thermal niches is a major goal for biologists. In this paper we develop an eco-physiological model of extinction risk under climate change premised on behavioral thermoregulation. Our method downscales operative environmental temperatures, which restrict hours of activity of lizards, h(r), for present-day climate (1975) and future climate scen…	2018	10.1111/1749-4877.12315	No	NA	NA	NA	NA	NA	NA
Thuiller, W; Munkemuller, T; Schiffers, KH; Georges, D; Dullinger, S; Eckhart, VM; Edwards, TC; Gravel, D; Kunstler, G; Merow, C; Moore, K; Piedallu, C; Vissault, S; Zimmermann, NE; Zurell, D; Schurr, FM	Does probability of occurrence relate to population dynamics?	ECOGRAPHY	Hutchinson defined species' realized niche as the set of environmental conditions in which populations can persist in the presence of competitors. In terms of demography, the realized niche corresponds to the environments where the intrinsic growth rate (r) of populations is positive. Observed species occurrences should reflect the realized niche when additional processes like dispersal and local…	2014	10.1111/ecog.00836	No	NA	NA	NA	NA	NA	NA
Kroll, SA; Ringler, NH; Costa, MDC; Ibanez, JD	Macroinvertebrates on the front lines: projected community response to temperature and precipitation changes in Mediterranean streams	JOURNAL OF FRESHWATER ECOLOGY	As temperatures rise and precipitation patterns change, approaches are needed for early detection of the effects on ecosystems. Macroinvertebrate data collected from 81 sites with multiple habitat kick sampling were compiled for this study. We used a binary logistic regression model to predict the probability of local extinction or range expansion of aquatic macroinvertebrates with changes in tem…	2017	10.1080/02705060.2017.1349695	No	No	NA	NA	NA	NA	NA
Cooper, DM; Dugmore, AJ; Kitchener, AC; Metzger, MJ; Trabucco, A	A kingdom in decline: Holocene range contraction of the lion (Panthera leo) modelled with global environmental stratification	PEERJ	Aim. We use ecological niche models and environmental stratification of palaeoclimate to reconstruct the changing range of the lion (Panthera leo) during the late Pleistocene and Holocene. Location. The modern (early 21st century) range of the lion extends from southern Africa to the western Indian Subcontinent, yet through the 20th century this range has been drastically reduced in extent and be…	2021	10.7717/peerj.10504	Yes	No	No	Yes	No	No	No
Lara-Resendiz, RA; Galina-Tessaro, P; Sinervo, B; Miles, DB; Valdez-Villavicencio, JH; Valle-Jimenez, FI; Mendez-de La Cruz, FR	How will climate change impact fossorial lizard species? Two examples in the Baja California Peninsula	JOURNAL OF THERMAL BIOLOGY	Global climate change and the associated erosion of habitat suitability are pervasive threats to biodiversity. It is critical to identify specific stressors to assess a species vulnerability to extinction, especially in species with distinctive natural histories. Here, we present a combination of field, laboratory, and modeling approaches to evaluate the potential consequences of climate change o…	2021	10.1016/j.jtherbio.2020.102811	No	NA	NA	NA	NA	NA	NA
Wang, YXG; Matson, KD; Santini, L; Visconti, P; Hilbers, JP; Huijbregts, MAJ; Xu, YJ; Prins, HHT; Allen, T; Huang, ZYX; de Boer, WF	Mammal assemblage composition predicts global patterns in emerging infectious disease risk	GLOBAL CHANGE BIOLOGY	As a source of emerging infectious diseases, wildlife assemblages (and related spatial patterns) must be quantitatively assessed to help identify high-risk locations. Previous assessments have largely focussed on the distributions of individual species; however, transmission dynamics are expected to depend on assemblage composition. Moreover, disease-diversity relationships have mainly been studi…	2021	10.1111/gcb.15784	Yes	Yes	Yes	No	No	No	No
Caddy-Retalic, S; Hoffmann, BD; Guerin, GR; Andersen, AN; Wardle, GM; McInerney, FA; Lowe, AJ	Plant and ant assemblages predicted to decouple under climate change	DIVERSITY AND DISTRIBUTIONS	Aim Marked differences in plant and animal responses to climate change could have a profound impact on community composition and function, with implications for habitat structure and resource availability for fauna, and the provision of faunal-mediated ecological services for flora. We examine the comparative sensitivity of plant and ant assemblages to climatic change, and determine if we should …	2019	10.1111/ddi.12858	No	NA	NA	NA	NA	NA	NA
Csergo, AM; Salguero-Gomez, R; Broennimann, O; Coutts, SR; Guisan, A; Angert, AL; Welk, E; Stott, I; Enquist, BJ; McGill, B; Svenning, JC; Violle, C; Buckley, YM	Less favourable climates constrain demographic strategies in plants	ECOLOGY LETTERS	Correlative species distribution models are based on the observed relationship between species' occurrence and macroclimate or other environmental variables. In climates predicted less favourable populations are expected to decline, and in favourable climates they are expected to persist. However, little comparative empirical support exists for a relationship between predicted climate suitability…	2017	10.1111/ele.12794	No	NA	NA	NA	NA	NA	NA
Carrillo, ER; Garcia, CM	Limited options for native goodeid fish simultaneously confronted to climate change and biological invasions	BIOLOGICAL INVASIONS	The process by which climate warming promotes the invasive expansion of tropical and subtropical species is commonly studied within the niche conservatism framework, which ignores the possibility of rapid evolution of thermal niche. We demonstrate that competition with the tropical invasive Pseudoxiphophorus bimaculatus has led to thermal niche displacement in the temperate fish Girardinichthys m…	2015	10.1007/s10530-014-0723-0	No	NA	NA	NA	NA	NA	NA
Meseguer, AS; Lobo, JM; Cornuault, J; Beerling, D; Ruhfel, BR; Davis, CC; Jousselin, E; Sanmartin, I	Reconstructing deep-time palaeoclimate legacies in the clusioid Malpighiales unveils their role in the evolution and extinction of the boreotropical flora	GLOBAL ECOLOGY AND BIOGEOGRAPHY	Aim: During its entire history, the Earth has gone through periods of climate change similar in scale and pace to the warming trend observed today in the Anthropocene. The impact of these ancient climatic events on the evolutionary trajectories of organisms provides clues on the organismal response to climate change, including extinction, migration and persistence. Here, we examine the evolutiona…	2018	10.1111/geb.12724	Yes	Yes	Yes	No	No	No	No
Lin, YP; Lu, CY; Lee, CR	The climatic association of population divergence and future extinction risk of Solanum pimpinellifolium	AOB PLANTS	Under intraspecific differentiation driven by differential climatic adaptation, it may be expected that intraspecific genetic groups occur at distinct environments. Populations occupying different niches may therefore differ in their ability to cope with climate change. Here, we addressed this hypothesis with a wild tomato, Solanum pimpinellifolium. This species is distributed from the west side …	2020	10.1093/aobpla/plaa012	Yes	Yes	Yes	Yes	No	Yes	No
Lazo-Cancino, D; Rivera, R; Paulsen-Cortez, K; Gonzalez-Berrios, N; Rodriguez-Gutierrez, R; Rodriguez-Serrano, E	The impacts of climate change on the habitat distribution of the vulnerable Patagonian-Fueguian species Ctenomys magellanicus (Rodentia, Ctenomyidae)	JOURNAL OF ARID ENVIRONMENTS	The ongoing climate change could intensify endangerment of species with a restricted distribution and small population size, such as rare or endemic species. Magellanic tuco-tuco (Ctenomys magellanicus) is the southernmost Patagonian-Fueguian fossorial caviomorph rodent with a small distribution. This species has been categorized as vulnerable due to a strong population decline caused by over-exp…	2020	10.1016/j.jaridenv.2019.104016	Yes	Yes	Yes	Yes	No	Yes	No
Brommer, JE; Lehikoinen, A; Valkama, J	The Breeding Ranges of Central European and Arctic Bird Species Move Poleward	PLOS ONE	Background: Climatic warming predicts that species move their entire distribution poleward. Poleward movement of the 'cold' side of the distribution of species is empirically supported, but evidence of poleward movement at the 'warm' distributional side is relatively scarce. Methodology/Principal Finding: Finland has, as the first country in the world, completed three national atlas surveys of br…	2012	10.1371/journal.pone.0043648	No	NA	NA	NA	NA	NA	NA
de Oliveira, IS; Rodder, D; Capinha, C; Ahmadzadeh, F; de Oliveira, AKC; Toledo, LF	Assessing future habitat availability for coastal lowland anurans in the Brazilian Atlantic rainforest	STUDIES ON NEOTROPICAL FAUNA AND ENVIRONMENT	Global warming is expected to cause several modifications to physical environments, and sea level rise is a certain outcome. However, assessment of the potential impacts caused by sea level rise on biodiversity is still emerging. Therefore, we assessed the combined impact of global warming and sea level rise on the potential distribution of 19 coastal lowland anurans in the biodiversity hotspot A…	2016	10.1080/01650521.2016.1160610	Yes	Yes	Yes	Yes	No	Yes	No
Midgley, GF; Thuiller, W	Potential responses of terrestrial biodiversity in Southern Africa to anthropogenic climate change	REGIONAL ENVIRONMENTAL CHANGE	Key studies supported by species-level data collection have provided early indications of the potential implications of unmitigated change for the ecosystems and biodiversity of southern Africa. These suggest a significant threat to biodiversity, both from changing bioclimatic suitability and changing atmospheric CO2 level that seems to affect the competitive balance between woody and herbaceous …	2011	10.1007/s10113-010-0191-8	No	NA	NA	NA	NA	NA	NA
Sales, LP; Ribeiro, BR; Pires, MM; Chapman, CA; Loyola, R	Recalculating route: dispersal constraints will drive the redistribution of Amazon primates in the Anthropocene	ECOGRAPHY	Climate change will redistribute the global biodiversity in the Anthropocene. As climates change, species might move from one place to another, due to local extinctions and colonization of new environments. However, the existence of permeable migratory routes precedes faunal migrations in fragmented landscapes. Here, we investigate how dispersal will affect the outcome of climate change on the di…	2019	10.1111/ecog.04499	Yes	Yes	Yes	Yes	No	Implied	No
Jonsson, PR; Kotta, J; Andersson, HC; Herkul, K; Virtanen, E; Sandman, AN; Johannesson, K	High climate velocity and population fragmentation may constrain climate-driven range shift of the key habitat former Fucus vesiculosus	DIVERSITY AND DISTRIBUTIONS	Aim: The Baltic Sea forms a unique regional sea with its salinity gradient ranging from marine to nearly freshwater conditions. It is one of the most environmentally impacted brackish seas worldwide, and the low biodiversity makes it particularly sensitive to anthropogenic pressures including climate change. We applied a novel combination of models to predict the fate of one of the dominant found…	2018	10.1111/ddi.12733	Yes	Yes	Yes	Yes	No	Implied	No
Ochoa-Ochoa, LM; Flores-Villela, OA; Bezaury-Creel, JE	Using one vs. many, sensitivity and uncertainty analyses of species distribution models with focus on conservation area networks	ECOLOGICAL MODELLING	Species Distribution Models (SDM) are currently common currency as proxies of species distribution range, and using consensus among different algorithms is becoming the latest tendency. This information is frequently used to estimate conservation status or for conservation planning. Nonetheless, different algorithms have huge variation in the outcomes. Usually experts determine whether or not a m…	2016	10.1016/j.ecolmodel.2015.10.031	Yes	No	NA	NA	NA	NA	NA
Eglington, SM; Pearce-Higgins, JW	Disentangling the Relative Importance of Changes in Climate and Land-Use Intensity in Driving Recent Bird Population Trends	PLOS ONE	Threats to biodiversity resulting from habitat destruction and deterioration have been documented for many species, whilst climate change is regarded as increasingly impacting upon species' distribution and abundance. However, few studies have disentangled the relative importance of these two drivers in causing recent population declines. We quantify the relative importance of both processes by m…	2012	10.1371/journal.pone.0030407	No	NA	NA	NA	NA	NA	NA
Omar, K; Elgamal, I	Conservation of challenging endemic plant species at high risk of extinction in arid mountain ecosystems: a case study of Rosa arabica Crep. in Egypt	JOURNAL OF MOUNTAIN SCIENCE	Rosa arabica Crep. is a perennial shrub belonging to the family Rosaceae. It is endemic to the high mountain area of St. Catherine Protected Area (SCPA) in southern Sinai, Egypt, and is listed as one of the most 100 threatened plants in the world. Recently, it has been listed as critically endangered by IUCN Red List due to its small extent of occurrence and tiny population size. We reported the …	2021	10.1007/s11629-021-6750-2	Yes	No	NA	NA	NA	NA	NA
Dormann, CF	Promising the future? Global change projections of species distributions	BASIC AND APPLIED ECOLOGY	Projections of species' distribution under global change (climatic and environmental) are of great scientific and societal relevance. They rely on a proper understanding of how environmental drivers determine species occurrence patterns. This understanding is usually derived from an analysis of the species' present distribution by statistical means (species distribution models). Projections based…	2007	10.1016/j.baae.2006.11.001	No	NA	NA	NA	NA	NA	NA
Gregory, SD; Brook, BW; Goossens, B; Ancrenaz, M; Alfred, R; Ambu, LN; Fordham, DA	Long-Term Field Data and Climate-Habitat Models Show That Orangutan Persistence Depends on Effective Forest Management and Greenhouse Gas Mitigation	PLOS ONE	Background: Southeast Asian deforestation rates are among the world's highest and threaten to drive many forest-dependent species to extinction. Climate change is expected to interact with deforestation to amplify this risk. Here we examine whether regional incentives for sustainable forest management will be effective in improving threatened mammal conservation, in isolation and when combined wi…	2012	10.1371/journal.pone.0043846	Yes	Yes	Yes	Yes	No	Implied	No
Langdon, JGR; Lawler, JJ	Assessing the impacts of projected climate change on biodiversity in the protected areas of western North America	ECOSPHERE	Protected areas are a fundamental component of many conservation strategies. They safeguard some of the best examples of unfragmented natural landscapes in many regions, provide important habitat for rare and threatened species, and serve as a refuge from a human-dominated world. As climates continue to change, species distributions, ecological communities, and ecosystems will be altered. An unde…	2015	10.1890/ES14-00400.1	No	NA	NA	NA	NA	NA	NA
Peters, K; Gerowitt, B	Response of the two rare arable weed species Lithospermum arvense and Scandix pecten-veneris to climate change conditions	PLANT ECOLOGY	Rare weeds are currently under pressure due to intensifying arable management practices, and as a consequence of climate change, these practices will likely become even more intensive, together with a greater uniformity of land use. As a result, ecological stresses will increase for most species of rare weeds, in some cases leading to their further decline or even extinction. Moreover, climate ch…	2014	10.1007/s11258-014-0358-3	No	NA	NA	NA	NA	NA	NA
Hagen, O; Skeels, A; Onstein, RE; Jetz, W; Pellissier, L	Earth history events shaped the evolution of uneven biodiversity across tropical moist forests	PROCEEDINGS OF THE NATIONAL ACADEMY OF SCIENCES OF THE UNITED STATES OF AMERICA	Far from a uniform band, the biodiversity found across Earth's tropical moist forests varies widely between the high diversity of the Neotropics and Indomalaya and the relatively lower diversity of the Afrotropics. Explanations for this variation across different regions, the pantropical diversity disparity (PDD), remain contentious, due to difficulty teasing apart the effects of contemporary cli…	2021	10.1073/pnas.2026347118	No	NA	NA	NA	NA	NA	NA
Rodder, D; Nekum, S; Cord, AF; Engler, JO	Coupling Satellite Data with Species Distribution and Connectivity Models as a Tool for Environmental Management and Planning in Matrix-Sensitive Species	ENVIRONMENTAL MANAGEMENT	Climate change and anthropogenic habitat fragmentation are considered major threats for global biodiversity. As a direct consequence, connectivity is increasingly disrupted in many species, which might have serious consequences that could ultimately lead to the extinction of populations. Although a large number of reserves and conservation sites are designated and protected by law, potential habi…	2016	10.1007/s00267-016-0698-y	Yes	No	NA	NA	NA	NA	NA
Lynn, JS; Klanderud, K; Telford, RJ; Goldberg, DE; Vandvik, V	Macroecological context predicts species' responses to climate warming	GLOBAL CHANGE BIOLOGY	Context-dependencies in species' responses to the same climate change frustrate attempts to generalize and make predictions based on experimental and observational approaches in biodiversity science. Here, we propose predictability may be enhanced by explicitly incorporating macroecological context into analyses of species' responses to climate manipulations. We combined vascular plant species' r…	2021	10.1111/gcb.15532	No	NA	NA	NA	NA	NA	NA
Piantoni, C; Navas, CA; Ibarguengoytia, NR	A real tale of Godzilla: impact of climate warming on the growth of a lizard	BIOLOGICAL JOURNAL OF THE LINNEAN SOCIETY	Climatic envelope models have predicted the extinction of populations, but few studies have provided accounts of responses of individual species to climate change. Herein, we report on the geographical and temporal variation of growth rates, age at sexual maturity and longevity of two populations of a South American lizard, Tropidurus torquatus. The equator-ward site (forest) was 1-2 degrees C wa…	2019	10.1093/biolinnean/bly216	No	NA	NA	NA	NA	NA	NA
Urban, MC; De Meester, L; Vellend, M; Stoks, R; Vanoverbeke, J	A crucial step toward realism: responses to climate change from an evolving metacommunity perspective	EVOLUTIONARY APPLICATIONS	We need to understand joint ecological and evolutionary responses to climate change to predict future threats to biological diversity. The evolving metacommunity framework emphasizes that interactions between ecological and evolutionary mechanisms at both local and regional scales will drive community dynamics during climate change. Theory suggests that ecological and evolutionary dynamics often …	2012	10.1111/j.1752-4571.2011.00208.x	No	NA	NA	NA	NA	NA	NA
Pena, JCD; Goulart, F; Fernandes, GW; Hoffmann, D; Leite, FSF; dos Santos, NB; Soares, B; Sobral-Souza, T; Vancine, MH; Rodrigues, M	Impacts of mining activities on the potential geographic distribution of eastern Brazil mountaintop endemic species	PERSPECTIVES IN ECOLOGY AND CONSERVATION	Mining causes profound impacts on biodiversity. In Brazil, mining pressure is intense, especially in highly biodiverse regions such as the Espinhaco range. We analyzed the direct and indirect effects of mining on the potential geographic range of 32 anuran and eight bird species endemic to the eastern Brazil mountaintops. We also assessed the mining impacts on the local biodiversity rate of both …	2017	10.1016/j.pecon.2017.07.005	Yes	No	NA	NA	NA	NA	NA
Conlisk, E; Castanha, C; Germino, MJ; Veblen, TT; Smith, JM; Kueppers, LM	Declines in low-elevation subalpine tree populations outpace growth in high-elevation populations with warming	JOURNAL OF ECOLOGY	1. Species distribution shifts in response to climate change require that recruitment increase beyond current range boundaries. For trees with long life spans, the importance of climate-sensitive seedling establishment to the pace of range shifts has not been demonstrated quantitatively. 2. Using spatially explicit, stochastic population models combined with data from long-term forest surveys, we…	2017	10.1111/1365-2745.12750	No	NA	NA	NA	NA	NA	NA
Lagerholm, VK; Sandoval-Castellanos, E; Vaniscotte, A; Potapova, OR; Tomek, T; Bochenski, ZM; Shepherd, P; Barton, N; Van Dyck, MC; Miller, R; Hoglund, J; Yoccoz, NG; Dalen, L; Stewart, JR	Range shifts or extinction? Ancient DNA and distribution modelling reveal past and future responses to climate warming in cold-adapted birds	GLOBAL CHANGE BIOLOGY	Global warming is predicted to cause substantial habitat rearrangements, with the most severe effects expected to occur in high-latitude biomes. However, one major uncertainty is whether species will be able to shift their ranges to keep pace with climate-driven environmental changes. Many recent studies on mammals have shown that past range contractions have been associated with local extinction…	2017	10.1111/gcb.13522	Yes	Yes	Yes	Yes	No	Implied	No
Martinez, B; Viejo, RM; Carreno, F; Aranda, SC	Habitat distribution models for intertidal seaweeds: responses to climatic and non-climatic drivers	JOURNAL OF BIOGEOGRAPHY	Aim Because intertidal organisms often live close to their physiological tolerance limits, they are potentially sensitive indicators of climate-driven changes in the environment. The goals of this study were to assess the effect of climatic and non-climatic factors on the geographical distribution of intertidal macroalgae, and to predict future distributions under different climate-warming scenar…	2012	10.1111/j.1365-2699.2012.02741.x	Yes	Yes	Yes	Yes	No	Yes	NA
Ma, L; Mi, CR; Qu, JP; Ge, DY; Yang, QS; Wilcove, DS	Predicting range shifts of pikas (Mammalia, Ochotonidae) in China under scenarios incorporating land use change, climate change and dispersal limitations	DIVERSITY AND DISTRIBUTIONS	Aim Two of the most important forces affecting biodiversity are land use change (LUC) and global climate change (GCC). Previous studies have modelled their impacts on species separately, and together, but few have done so for multiple species with dispersal limitations incorporated into the models. Location Qinghai-Tibet plateau region. Methods We integrate species distribution models plus a disp…	2021	10.1111/ddi.13408	Yes	Yes	Yes	Yes	No	No	No
Vicenzi, N; Corbalan, V; Miles, D; Sinervo, B; Ibarguengoytia, N	Range increment or range detriment? Predicting potential changes in distribution caused by climate change for the endemic high-Andean lizard Phymaturus palluma	BIOLOGICAL CONSERVATION	An increase in temperatures and frequency of drought events are predicted in the High Andes due to climate change. Species could respond with changes in its range, abundance and phenology. Here, we used a species distribution model to assess and predict the vulnerability to climate change of the endemic lizard Phymaturus palluma of the Andes. The model is based on a study of the thermoregulatory …	2017	10.1016/j.biocon.2016.12.030	Yes	Yes	Yes	Yes	No	Implied	No
Zhang, Y; Clauzel, C; Li, J; Xue, YD; Zhang, YG; Wu, GS; Giraudoux, P; Li, L; Li, DQ	Identifying refugia and corridors under climate change conditions for the Sichuan snub-nosed monkey (Rhinopithecus roxellana) in Hubei Province, China	ECOLOGY AND EVOLUTION	Using a case study of an isolated management unit of Sichuan snub-nosed monkey (Rhinopithecus roxellana), we assess the extent that climate change will impact the species' habitat distribution in the current period and projected into the 2050s. We identify refugia that could maintain the population under climate change and determine dispersal paths for movement of the population to future suitabl…	2019	10.1002/ece3.4815	Yes	Yes	Yes	Yes	No	No	No
Zhao, RN; Chu, XJ; He, QQ; Tang, Y; Song, M; Zhu, ZL	Modeling Current and Future Potential Geographical Distribution ofCarpinus tientaiensis, a Critically Endangered Species from China	FORESTS	Future climate change will have serious impacts on species survival and distribution and will likely lead to the extinction of some species classified as endangered.Carpinus tientaiensis(Betulaceae), a unique and endangered species in China, has restricted distribution and a small population, indicating an urgent need for its protection. However, research on its current distribution or the influe…	2020	10.3390/f11070774	Yes	Yes	Yes	Yes	No	Implied	No
Morrison, L; Estrada, A; Early, R	Species traits suggest European mammals facing the greatest climate change are also least able to colonize new locations	DIVERSITY AND DISTRIBUTIONS	Aim: The risk climate change poses to biodiversity is often estimated by forecasting the areas that will be climatically suitable for species in the future and measuring the distance of the range shifts species would have to make to reach these areas. Species' traits could indicate their capacity to undergo range shifts. However, it is not clear how range-shift capacity influences risk. We used t…	2018	10.1111/ddi.12769	Yes	Yes	Yes	Yes	No	Implied	No
Miller, EF; Green, RE; Balmford, A; Delser, PM; Beyer, R; Somveille, M; Leonardi, M; Amos, W; Manica, A	Bayesian Skyline Plots disagree with range size changes based on Species Distribution Models for Holarctic birds	MOLECULAR ECOLOGY	During the Quaternary, large climate oscillations impacted the distribution and demography of species globally. Two approaches have played a major role in reconstructing changes through time: Bayesian Skyline Plots (BSPs), which reconstruct population fluctuations based on genetic data, and Species Distribution Models (SDMs), which allow us to back-cast the range occupied by a species based on it…	2021	10.1111/mec.16032	Yes	No	NA	NA	NA	NA	NA
McInerny, G; Travis, JMJ; Dytham, C	Range shifting on a fragmented landscape	ECOLOGICAL INFORMATICS	Projected responses of species' to climate change have so far included few of the factors that are important determinants of species' distributions within its range. In this paper we utilise a spatially explicit cellular lattice, colonisation-extinction model to investigate the effect of habitat loss, fragmentation and species characteristics on range shifting in response to climate change. Contr…	2007	10.1016/j.ecoinf.2006.12.001	No	NA	NA	NA	NA	NA	NA
Phillips, BL; Kelehear, C; Pizzatto, L; Brown, GP; Barton, D; Shine, R	Parasites and pathogens lag behind their host during periods of host range advance	ECOLOGY	The process of rapid range expansion (as seen in many invasive species, and in taxa responding to climate change) may substantially disrupt host-parasite dynamics. Parasites and pathogens can have strong regulatory effects on their host population and, in doing so, exert selection pressure on host life history. We construct a simple individual-based model of host-parasite dynamics during range ex…	2010	10.1890/09-0530.1	No	NA	NA	NA	NA	NA	NA
Dunk, JR; Woodbridge, B; Schumaker, N; Glenn, EM; White, B; LaPlante, DW; Anthony, RG; Davis, RJ; Halupka, K; Henson, P; Marcot, BG; Merola-Zwartjes, M; Noon, BR; Raphael, MG; Caicco, J; Hansen, DL; Mazurek, MJ; Thrailkill, J	Conservation planning for species recovery under the Endangered Species Act: A case study with the Northern Spotted Owl	PLOS ONE	The northern spotted owl (Strix occidentalis caurina) was listed as threatened under the U. S. Endangered Species Act (ESA) in 1990. We applied modern spatial conservation theory and models to evaluate several candidate critical habitat networks, and sought an efficient conservation solution that encompassed the highest value lands for spotted owl recovery rather than maximizing the total area of…	2019	10.1371/journal.pone.0210643	Yes	No	NA	NA	NA	NA	NA
Beever, EA; Dobrowski, SZ; Long, J; Mynsberge, AR; Piekielek, NB	Understanding relationships among abundance, extirpation, and climate at ecoregional scales	ECOLOGY	Recent research on mountain-dwelling species has illustrated changes in species' distributional patterns in response to climate change. Abundance of a species will likely provide an earlier warning indicator of change than will occupancy, yet relationships between abundance and climatic factors have received less attention. We tested whether predictors of counts of American pikas (Ochotona prince…	2013	10.1890/12-2174.1	No	NA	NA	NA	NA	NA	NA
Wang, WJ; Thompson, FR; He, HS; Fraser, JS; Dijak, WD; Spetich, MA	Population dynamics has greater effects than climate change on tree species distribution in a temperate forest region	JOURNAL OF BIOGEOGRAPHY	Aim Population dynamics and disturbances have often been simplified or ignored when predicting regional-scale tree species distributions in response to climate change in current climate-distribution models (e.g., niche and biophysical process models). We determined the relative importance of population dynamics, tree harvest, climate change, and their interaction in affecting tree species distrib…	2018	10.1111/jbi.13467	No	NA	NA	NA	NA	NA	NA
Syfert, MM; Castaneda-Alvarez, NP; Khoury, CK; Sarkinen, T; Sosa, CC; Achicanoy, HA; Bernau, V; Prohens, J; Daunay, MC; Knapp, S	Crop wild relatives of the brinjal eggplant (Solanum melongena): Poorly represented in genebanks and many species at risk of extinction	AMERICAN JOURNAL OF BOTANY	PREMISE OF THE STUDY: Crop wild relatives (CWR) provide important traits for plant breeding, including pest, pathogen, and abiotic stress resistance. Therefore, their conservation and future availability are essential for food security. Despite this need, the world's genebanks are currently thought to conserve only a small fraction of the total diversity of CWR. METHODS: We define the eggplant ge…	2016	10.3732/ajb.1500539	Yes	No	NA	NA	NA	NA	NA
Karami, P; Rezaei, S; Shadloo, S; Naderi, M	An evaluation of central Iran's protected areas under different climate change scenarios (A Case on Markazi and Hamedan provinces)	JOURNAL OF MOUNTAIN SCIENCE	Global climate change poses a new challenge for species and can even push some species toward an extinction vortex. The most affected organisms are those with narrow tolerance to the climatic factors but many large mammals such as ungulates with a wider ecological niche are also being affected indirectly. Our research mainly used wild sheep in central Iran as a model species to explore how the su…	2020	10.1007/s11629-019-5418-7	Yes	Yes	Yes	Yes	No	No	No
Thuiller, W; Lavergne, S; Roquet, C; Boulangeat, I; Lafourcade, B; Araujo, MB	Consequences of climate change on the tree of life in Europe	NATURE	Many species are projected to become vulnerable to twenty-first-century climate changes(1,2), with consequent effects on the tree of life. If losses were not randomly distributed across the tree of life, climate change could lead to a disproportionate loss of evolutionary history(3-5). Here we estimate the consequences of climate change on the phylogenetic diversities of plant, bird and mammal as…	2011	10.1038/nature09705	Yes	Yes	Yes	Yes	No	Yes	No
Collevatti, RG; Lima-Ribeiro, MS; Terribile, LC; Guedes, LBS; Rosa, FF; Telles, MPC	Recovering species demographic history from multi-model inference: the case of a Neotropical savanna tree species	BMC EVOLUTIONARY BIOLOGY	Background: Glaciations were recurrent throughout the Quaternary and potentially shaped species genetic structure worldwide by affecting population dynamics. Here, we implemented a multi-model inference approach to recover the distribution dynamics and demographic history of a Neotropical savanna tree, Tabebuia aurea ( Bignoniaceae). Exploring different algorithms and paleoclimatic simulations, w…	2014	10.1186/s12862-014-0213-0	Yes	No	NA	NA	NA	NA	NA
Li, WQ; Shi, MM; Huang, Y; Chen, KY; Sun, H; Chen, JH	Climatic Change Can Influence Species Diversity Patterns and Potential Habitats of Salicaceae Plants in China	FORESTS	Salicaceae is a family of temperate woody plants in the Northern Hemisphere that are highly valued, both ecologically and economically. China contains the highest species diversity of these plants. Despite their widespread human use, how the species diversity patterns of Salicaceae plants formed remains mostly unknown, and these may be significantly affected by global climate warming. Using past,…	2019	10.3390/f10030220	Yes	Yes	Yes	Yes	No	Implied	No
Gasner, MR; Jankowski, JE; Ciecka, AL; Kyle, KO; Rabenold, KN	Projecting the local impacts of climate change on a Central American montane avian community	BIOLOGICAL CONSERVATION	Significant changes in the climates of Central America are expected over the next century. Lowland rainforests harbor high alpha diversity on local scales (<1 km(2)), yet montane landscapes often support higher beta diversity on 10-100 km(2) scales. Climate change will likely disrupt the altitudinal zonation of montane communities that produces such landscape diversity. Projections of biotic resp…	2010	10.1016/j.biocon.2010.02.034	Yes	Yes	Yes	Yes	No	Yes	No
Kadereit, JW; Griebeler, EM; Comes, HP	Quaternary diversification in European alpine plants: pattern and process	PHILOSOPHICAL TRANSACTIONS OF THE ROYAL SOCIETY B-BIOLOGICAL SCIENCES	Molecular clock approaches applied previously to European alpine plants suggest that Primula sect. Auricula, Gentiana sect. Ciminalis and Soldanella diversified at the beginning of the Quaternary or well within this period, whereas Globularia had already started diversifying in the (Late-) Tertiary. In the first part of this paper we present evidence that, in contrast to Globularia and Soldanella…	2004	10.1098/rstb.2003.1389	No	NA	NA	NA	NA	NA	NA
Lewthwaite, JMM; Angert, AL; Kembel, SW; Goring, SJ; Davies, TJ; Mooers, AO; Sperling, FAH; Vamosi, SM; Vamosi, JC; Kerr, JT	Canadian butterfly climate debt is significant and correlated with range size	ECOGRAPHY	Climate change is causing rapid shifts in species' range limits, leading to poleward expansions and range losses toward the equator. However, 'climate debt', the gap between required and realized range shifts under changing climates, can accumulate when species are unable to track shifting conditions sufficiently rapidly to keep pace with climate changes. Currently, we do not know the rate at whi…	2018	10.1111/ecog.03534	Yes	No	NA	NA	NA	NA	NA
Falaschi, M; Manenti, R; Thuiller, W; Ficetola, GF	Continental-scale determinants of population trends in European amphibians and reptiles	GLOBAL CHANGE BIOLOGY	The continuous decline of biodiversity is determined by the complex and joint effects of multiple environmental drivers. Still, a large part of past global change studies reporting and explaining biodiversity trends have focused on a single driver. Therefore, we are often unable to attribute biodiversity changes to different drivers, since a multivariable design is required to disentangle joint e…	2019	10.1111/gcb.14739	Yes	Yes	Yes	No	No	No	No
Mellard, JP; de Mazancourt, C; Loreau, M	Evolutionary responses to environmental change: trophic interactions affect adaptation and persistence	PROCEEDINGS OF THE ROYAL SOCIETY B-BIOLOGICAL SCIENCES	According to recent reviews, the question of how trophic interactions may affect evolutionary responses to climate change remains unanswered. In this modelling study, we explore the evolutionary dynamics of thermal and plant-herbivore interaction traits in a warming environment. We find the herbivore usually reduces adaptation speed and persistence time of the plant by reducing biomass. However, …	2015	10.1098/rspb.2014.1351	No	NA	NA	NA	NA	NA	NA
Morris, SD; Kearney, MR; Johnson, CN; Brook, BW	Too hot for the devil? Did climate change cause the mid-Holocene extinction of the Tasmanian devil Sacrophilus harrisii from mainland Australia?	ECOGRAPHY	The possible role of climate change in late Quaternary animal extinctions is hotly debated, yet few studies have investigated its direct effects on animal physiology to assess whether past climate changes might have had significant impacts on now-extinct species. Here we test whether climate change could have imposed physiological stress on the Tasmanian devil Sarcophilus harrisii during the mid-…	2022	10.1111/ecog.05799	Yes	No	NA	NA	NA	NA	NA
Lawler, JJ; White, D; Neilson, RP; Blaustein, AR	Predicting climate-induced range shifts: model differences and model reliability	GLOBAL CHANGE BIOLOGY	Predicted changes in the global climate are likely to cause large shifts in the geographic ranges of many plant and animal species. To date, predictions of future range shifts have relied on a variety of modeling approaches with different levels of model accuracy. Using a common data set, we investigated the potential implications of alternative modeling approaches for conclusions about future ra…	2006	10.1111/j.1365-2486.2006.01191.x	Yes	Yes	Yes	Yes	No	Yes	Yes
Saraiva, DD; Esser, LF; Grasel, D; Jarenkow, JA	Distribution shifts, potential refugia, and the performance of protected areas under climate change in the Araucaria moist forests ecoregion	APPLIED VEGETATION SCIENCE	AimAraucaria moist forests are particularly vulnerable to climate change due to their strict climatic requirements and patchy distribution. Therefore, identifying areas where these forests are expected to lose or retain climatically suitable space (i.e., climate change refugia) is urgently required. Here, we modeled the current and future climatic suitability for Araucaria moist forests aiming: (…	2021	10.1111/avsc.12628	Yes	Yes	Yes	Yes	No	Yes	No
Wilkening, J; Pearson-Prestera, W; Mungi, NA; Bhattacharyya, S	Endangered species management and climate change: When habitat conservation becomes a moving target	WILDLIFE SOCIETY BULLETIN	As climate conditions continue to shift, species assemblages and composition within ecological communities may be reshuffled in unpredictable ways. Some habitat types may cease to exist while others may expand in size; protecting ecosystems and species in their current locations will become increasingly difficult. Threatened and endangered species are likely to be disproportionately affected by c…	2019	10.1002/wsb.944	Yes	Yes	Yes	Yes	No	No	No
Bellin, N; Spezzano, R; Rossi, V	Assessing the Extinction Risk of Heterocypris incongruens (Crustacea: Ostracoda) in Climate Change with Sensitivity and Uncertainty Analysis	WATER	Organisms respond to climate change in many different ways and their local extinction risk may vary widely among taxa. Crustaceans from freshwater temporary ponds produce resting eggs to cope with environmental uncertainty and, as a consequence, egg banks have a fundamental role for population persistence. The egg bank dynamics of six clonal lineages of Heterocypris incongruens (Ostracoda) from N…	2021	10.3390/w13131828	No	NA	NA	NA	NA	NA	NA
Rubidge, EM; Monahan, WB; Parra, JL; Cameron, SE; Brashares, JS	The role of climate, habitat, and species co-occurrence as drivers of change in small mammal distributions over the past century	GLOBAL CHANGE BIOLOGY	Species distribution models are commonly used to predict species responses to climate change. However, their usefulness in conservation planning and policy is controversial because they are difficult to validate across time and space. Here we capitalize on small mammal surveys repeated over a century in Yosemite National Park, USA, to assess accuracy of model predictions. Historical (1900-1940) c…	2011	10.1111/j.1365-2486.2010.02297.x	Yes	No	NA	NA	NA	NA	NA
Ceia-Hasse, A; Sinervo, B; Vicente, L; Pereira, HM	Integrating ecophysiological models into species distribution projections of European reptile range shifts in response to climate change	ECOGRAPHY	Uncertainty in projections of global change impacts on biodiversity over the 21st century is high. Improved predictive accuracy is needed, highlighting the importance of using different types of models when predicting species range shifts. However, this is still rarely done. Our approach integrates the outputs of a spatially-explicit physiologically inspired model of extinction and correlative sp…	2014	10.1111/j.1600-0587.2013.00600.x	Yes	Yes	Yes	Yes	No	Yes	Yes
Wilson, RJ; Maclean, IMD	Recent evidence for the climate change threat to Lepidoptera and other insects	JOURNAL OF INSECT CONSERVATION	Climate change is now estimated by some biologists to be the main threat to biodiversity, but doubts persist regarding which species are most at risk, and how best to adapt conservation management. Insects are expected to be highly responsive to climate change, because they have short life cycles which are strongly influenced by temperature. Insects also constitute the most diverse taxonomic grou…	2011	10.1007/s10841-010-9342-y	No	NA	NA	NA	NA	NA	NA
Tonzo, V; Ortego, J	Glacial connectivity and current population fragmentation in sky islands explain the contemporary distribution of genomic variation in two narrow-endemic montane grasshoppers from a biodiversity hotspot	DIVERSITY AND DISTRIBUTIONS	Aim Cold-adapted biotas from mid-latitudes often show small population sizes, harbour low levels of local genetic diversity and are highly vulnerable to extinction due to ongoing climate warming and the progressive shrinking of montane and alpine ecosystems. In this study, we use a suite of analytical approaches to infer the demographic processes that have shaped contemporary patterns of genomic …	2021	10.1111/ddi.13306	Yes	No	NA	NA	NA	NA	NA
Brito, JC; Fahd, S; Martinez-Freiria, F; Tarroso, P; Larbes, S; Pleguezuelos, JM; Santos, X	Climate change and peripheral populations: predictions for a relict Mediterranean viper	ACTA HERPETOLOGICA	Ecological niche-based models were developed in peripheral populations of Vipera latastei in North Africa to: 1) identify environmental factors related to species occurrence; 2) identify present suitable areas; 3) estimate future areas according to forecasted scenarios of climate change; and 4) quantify habitat suitability changes between present and future climatic scenarios. Field observations …	2011	NA	Yes	Yes	Yes	Yes	No	Yes	No
Nadal, J; Ponz, C; Comas, C; Margalida, A	Time, geography and weather provide insights into the ecological strategy of a migrant species	SCIENCE OF THE TOTAL ENVIRONMENT	Farmland and migratory bird populations are in decline. The Common quail (Cotumix cotumix) provides an exception to this trend and its populations have remained stable over the last two decades. However, some basic facts regarding quail biology and ecology, such as the geographic distribution of age and sex classes during the summer, remain poorly understood. We analyzed 43,194 Spanish quail ring…	2019	10.1016/j.scitotenv.2018.08.345	No	NA	NA	NA	NA	NA	NA
Olivier, PI; van Aarde, RJ; Lombard, AT	The use of habitat suitability models and species-area relationships to predict extinction debts in coastal forests, South Africa	DIVERSITY AND DISTRIBUTIONS	AimPredicting extinctions before they are realized has proven difficult, yet is increasingly important for biodiversity conservation as habitat destruction continues unabated around the world. We evaluated whether habitat suitability models can be used in conjunction with species-area relationships (SAR) to detect apparent extinction debts as implicated by the conservation status assigned to bird…	2013	10.1111/ddi.12099	Yes	No	NA	NA	NA	NA	NA
Palacin, C; Martin, B; Onrubia, A; Alonso, JC	Assessing the extinction risk of the great bustard Otis tarda in Africa	ENDANGERED SPECIES RESEARCH	We studied the dynamics and trend of the last extant population of great bustards Otis tarda in Africa. Moroccan great bustards are the southernmost population of this species, and thus show the characteristics of a peripheral population: small size, isolation and low gene flow. Available counts indicate a severe population decline (62% in the last 15 yr), as well as a contraction of the species'…	2016	10.3354/esr00726	No	NA	NA	NA	NA	NA	NA
Nunez, S; Arets, E; Alkemade, R; Verwer, C; Leemans, R	Assessing the impacts of climate change on biodiversity: is below 2 degrees C enough?	CLIMATIC CHANGE	Large changes in biodiversity are expected to occur if climate change continues at its current pace. Adverse effects include changes in species habitats and compositions, and consequently changes in ecosystem functioning. We assessed the magnitude of expected changes of biodiversity by performing a meta-analysis of the responses of species distributions to climate change. We focused on the propor…	2019	10.1007/s10584-019-02420-x	Yes	Yes	Yes	Yes	No	Yes	No
Davis, AP; Gole, TW; Baena, S; Moat, J	The Impact of Climate Change on Indigenous Arabica Coffee (Coffea arabica): Predicting Future Trends and Identifying Priorities	PLOS ONE	Precise modelling of the influence of climate change on Arabica coffee is limited; there are no data available for indigenous populations of this species. In this study we model the present and future predicted distribution of indigenous Arabica, and identify priorities in order to facilitate appropriate decision making for conservation, monitoring and future research. Using distribution data we …	2012	10.1371/journal.pone.0047981	Yes	Yes	Yes	Yes	No	Implied	No
Toth, JP; Varga, K; Vegvari, Z; Varga, Z	Distribution of the Eastern knapweed fritillary (Melitaea ornata Christoph, 1893) (Lepidoptera: Nymphalidae): past, present and future	JOURNAL OF INSECT CONSERVATION	Climatic change during the Quaternary resulted in periodical range restrictions and expansions in most temperate species. Although some repetitive patterns have been supported, it became obvious that species' responses might be rather specific and may also depend on habitat preferences of the species in question. Distribution of Melitaea ornata, a little known fritillary species is analysed on di…	2013	10.1007/s10841-012-9503-2	Yes	Yes	Yes	Yes	No	Yes	No
Abdelaal, M; Fois, M; Fenu, G; Bacchetta, G	Using MaxEnt modeling to predict the potential distribution of the endemic plant Rosa arabica Crep. in Egypt	ECOLOGICAL INFORMATICS	Climate change poses negative impacts on plant species, particularly for those of restricted ecology and distribution range. Rosa arabica Crep., an exclusive endemic species to Saint Catherine Protectorate in Egypt, has severely declined and become critically endangered in the last years. In this paper, we applied the maximum-entropy algorithm (MaxEnt) to predict the current and future potential …	2019	10.1016/j.ecoinf.2019.01.003	Yes	Yes	Yes	Yes	No	No	No
Jenouvrier, S; Holland, M; Stroeve, J; Serreze, M; Barbraud, C; Weimerskirch, H; Caswell, H	Projected continent-wide declines of the emperor penguin under climate change	NATURE CLIMATE CHANGE	Climate change has been projected to affect species distribution(1) and future trends of local populations(2,3), but projections of global population trends are rare. We analyse global population trends of the emperor penguin (Aptenodytes forsteri), an iconic Antarctic top predator, under the influence of sea ice conditions projected by coupled climate models assessed in the Intergovernmental Pan…	2014	10.1038/NCLIMATE2280	No	NA	NA	NA	NA	NA	NA
Rumpf, SB; Hulber, K; Wessely, J; Willner, W; Moser, D; Gattringer, A; Klonner, G; Zimmermann, NE; Dullinger, S	Extinction debts and colonization credits of non-forest plants in the European Alps	NATURE COMMUNICATIONS	Mountain plant species shift their elevational ranges in response to climate change. However, to what degree these shifts lag behind current climate change, and to what extent delayed extinctions and colonizations contribute to these shifts, are under debate. Here, we calculate extinction debt and colonization credit of 135 species from the European Alps by comparing species distribution models w…	2019	10.1038/s41467-019-12343-x	Yes	No	NA	NA	NA	NA	NA
Ooi, MKJ; Auld, TD; Denham, AJ	Climate change and bet-hedging: interactions between increased soil temperatures and seed bank persistence	GLOBAL CHANGE BIOLOGY	In order to predict the long-term consequences of climate change, it is necessary to link future environmental changes to mechanisms that control plant population processes. This information can then be incorporated into strategies to more accurately model climate change impacts on species or to estimate future extinction risks. We examined the impact of increased temperatures on the longevity an…	2009	10.1111/j.1365-2486.2009.01887.x	No	NA	NA	NA	NA	NA	NA
Shabani, F; Ahmadi, M; Peters, KJ; Haberle, S; Champreux, A; Saltre, F; Bradshaw, CJA	Climate-driven shifts in the distribution of koala-browse species from the Last Interglacial to the near future	ECOGRAPHY	The koala's Phascolarctos cinereus distribution is currently restricted to eastern and south-eastern Australia. However, fossil records dating from 70 +/- 4 ka (ka = 10(3) yr) from south-western Australia and the Nullarbor Plain are evidence of subpopulation extinctions in the southwest at least after the Last Interglacial (similar to 128-116 ka). We hypothesize that koala sub-population extincti…	2019	10.1111/ecog.04530	Yes	Yes	Yes	Yes	No	Implied	No
Lorenzen, ED; Nogues-Bravo, D; Orlando, L; Weinstock, J; Binladen, J; Marske, KA; Ugan, A; Borregaard, MK; Gilbert, MTP; Nielsen, R; Ho, SYW; Goebel, T; Graf, KE; Byers, D; Stenderup, JT; Rasmussen, M; Campos, PF; Leonard, JA; Koepfli, KP; Froese, D; Zazula, G; Stafford, TW; Aaris-Sorensen, K; Batra, P; Haywood, AM; Singarayer, JS; Valdes, PJ; Boeskorov, G; Burns, JA; Davydov, SP; Haile, J; Jenki…	Species-specific responses of Late Quaternary megafauna to climate and humans	NATURE	Despite decades of research, the roles of climate and humans in driving the dramatic extinctions of large-bodied mammals during the Late Quaternary period remain contentious. Here we use ancient DNA, species distribution models and the human fossil record to elucidate how climate and humans shaped the demographic history of woolly rhinoceros, woolly mammoth, wild horse, reindeer, bison and musk o…	2011	10.1038/nature10574	Yes	Historic	No	NA	NA	NA	NA
Desamore, A; Laenen, B; Stech, M; Papp, B; Hedenas, L; Mateo, RG; Vanderpoorten, A	How do temperate bryophytes face the challenge of a changing environment? Lessons from the past and predictions for the future	GLOBAL CHANGE BIOLOGY	Bryophytes are a group of early land plants, whose specific ecophysiological and biological features, including poikilohydry, sensitivity to moderately high temperature and high dispersal ability, make them ideal candidates for investigating the impact of climate changes. Employing a combined approach of species distribution modelling (SDM) and molecular phylogeography in the temperate moss Homal…	2012	10.1111/j.1365-2486.2012.02752.x	Yes	Yes	Yes	Yes	No	Implied	No
Descombes, P; Wisz, MS; Leprieur, F; Parravicini, V; Heine, C; Olsen, SM; Swingedouw, D; Kulbicki, M; Mouillot, D; Pellissier, L	Forecasted coral reef decline in marine biodiversity hotspots under climate change	GLOBAL CHANGE BIOLOGY	Coral bleaching events threaten coral reef habitats globally and cause severe declines of local biodiversity and productivity. Related to high sea surface temperatures (SST), bleaching events are expected to increase as a consequence of future global warming. However, response to climate change is still uncertain as future low-latitude climatic conditions have no present-day analogue. Sea surface…	2015	10.1111/gcb.12868	Yes	Yes	Yes	Yes	No	Implied	No
Wan, JZ; Wang, CJ; Yu, JH; Nie, SM; Han, SJ; Wang, LH; Liu, JZ; Zul, YG	Model-Based Assessment of Priority Protected Areas: A case Study on Fraxinus mandshurica in China	POLISH JOURNAL OF ENVIRONMENTAL STUDIES	Climate change has greatly affected the natural habitats of wild plants, especially vulnerable species. However, methods to properly assess priority protected areas (PPAs) that consider climate change have not been established. The distribution of Fraxinus mandshurica in northeast China was assessed, and our goal was to develop model-based strategies for the assessment of PPAs in consideration of…	2015	NA	Yes	Yes	Yes	Yes	No	No	No
Ponce-Reyes, R; Nicholson, E; Baxter, PWJ; Fuller, RA; Possingham, HP	Extinction risk in cloud forest fragments under climate change and habitat loss	DIVERSITY AND DISTRIBUTIONS	Aim To quantify the consequences of major threats to biodiversity, such as climate and land-use change, it is important to use explicit measures of species persistence, such as extinction risk. The extinction risk of metapopulations can be approximated through simple models, providing a regional snapshot of the extinction probability of a species. We evaluated the extinction risk of three species…	2013	10.1111/ddi.12064	Yes	Yes	Yes	Yes	No	No	No
Villamizar-Gomez, A; Wang, HH; Peterson, MR; Grant, WE; Forstner, MRJ	Environmental determinants of Batrachochytrium dendrobatidis and the likelihood of further dispersion in the face of climate change in Texas, USA	DISEASES OF AQUATIC ORGANISMS	One of the major drivers of amphibian population declines is Batrachochytrium dendrobatidis (Bd). We sought to identify the major environmental drivers of Bd prevalence in Texas, USA, by drawing results from museum specimens. We sampled one of the largest museum collections in Texas, the Biodiversity Research and Teaching Collections at Texas A&M University. Our sampling focused on the 9 amphibia…	2021	10.3354/dao03613	Yes	Yes	Yes	Yes	No	No	No
Tang, SL; Song, YB; Zeng, B; Dong, M	Potential distribution of the extremely endangered species Ostrya rehderiana (Betulaceae) in China under future climate change	ENVIRONMENTAL SCIENCE AND POLLUTION RESEARCH	Global climate change is a major threat to biodiversity, which may increase the extinction risk of rare species, particularly those like Ostrya rehderiana Chun (Betulaceae) with very few remaining extant wild individuals. We aimed to estimate the potential distribution of O. rehderiana under climate change and to analyze possible relevant climatic factors. Maximum entropy (Maxent) was employed to…	2022	10.1007/s11356-021-16268-1	Yes	Yes	Yes	Yes	No	Implied	No
Chandler, RB; Hepinstall-Cymerman, J; Merker, S; Abernathy-Conners, H; Cooper, RJ	Characterizing spatio-temporal variation in survival and recruitment with integrated population models	AUK	Efforts to understand population dynamics and identify high-quality habitat require information about spatial variation in demographic parameters. However, estimating demographic parameters typically requires labor-intensive capture-recapture methods that are difficult to implement over large spatial extents. Spatially explicit integrated population models (IPMs) provide a solution by accommodati…	2018	10.1642/AUK-17-181.1	No	NA	NA	NA	NA	NA	NA
Moor, H	Life history trade-off moderates model predictions of diversity loss from climate change	PLOS ONE	Climate change can trigger species range shifts, local extinctions and changes in diversity. Species interactions and dispersal capacity are important mediators of community responses to climate change. The interaction between multispecies competition and variation in dispersal capacity has recently been shown to exacerbate the effects of climate change on diversity and to increase predictions of…	2017	10.1371/journal.pone.0177778	No	NA	NA	NA	NA	NA	NA
Taylor, EB	Changes in taxonomy and species distributions and their influence on estimates of faunal homogenization and differentiation in freshwater fishes	DIVERSITY AND DISTRIBUTIONS	Aim To assess how changing taxonomy and distribution data affect estimates of faunal homogenization and differentiation as agents of global change in freshwater fishes. Location Provinces and territories of Canada. Methods Species presence-absence data were collated in 2000 and 2005 from regional and national lists, and faunal homogenization and differentiation were calculated using Jaccard's fau…	2010	10.1111/j.1472-4642.2010.00670.x	No	NA	NA	NA	NA	NA	NA
Uzqueda, A; Burnett, S; Bertola, LV; Hoskin, CJ	Quantifying range decline and remaining populations of the large marsupial carnivore of Australia's tropical rainforest	JOURNAL OF MAMMALOGY	Large predators are particularly susceptible to population declines due to large area requirements, low population density, and conflict with humans. Their low density and secretive habits also make it difficult to know the spatial extent, size, and connectivity of populations; declines hence can go unnoticed. Here, we quantified decline in a large marsupial carnivore, the spotted-tailed quoll (D…	2020	10.1093/jmammal/gyaa077	Yes	Historic	Yes	Yes	No	No	No
Bastille-Rousseau, G; Schaefer, JA; Peers, MJL; Ellington, EH; Mumma, MA; Rayl, ND; Mahoney, SP; Murray, DL	Climate change can alter predator-prey dynamics and population viability of prey	OECOLOGIA	For many organisms, climate change can directly drive population declines, but it is less clear how such variation may influence populations indirectly through modified biotic interactions. For instance, how will climate change alter complex, multi-species relationships that are modulated by climatic variation and that underlie ecosystem-level processes? Caribou (Rangifer tarandus), a keystone sp…	2018	10.1007/s00442-017-4017-y	No	NA	NA	NA	NA	NA	NA
Porfirio, LL; Harris, RMB; Lefroy, EC; Hugh, S; Gould, SF; Lee, G; Bindoff, NL; Mackey, B	Improving the Use of Species Distribution Models in Conservation Planning and Management under Climate Change	PLOS ONE	Choice of variables, climate models and emissions scenarios all influence the results of species distribution models under future climatic conditions. However, an overview of applied studies suggests that the uncertainty associated with these factors is not always appropriately incorporated or even considered. We examine the effects of choice of variables, climate models and emissions scenarios c…	2014	10.1371/journal.pone.0113749	Yes	Yes	Yes	No	No	No	No
Santos, X; Cheylan, M	Taxonomic and functional response of a Mediterranean reptile assemblage to a repeated fire regime	BIOLOGICAL CONSERVATION	Wildfires are common disturbances that have a major impact on ecosystems. Recent decades have seen an increase in fire frequency and extension due to the combined effects of climate change and land-use history. We studied the taxonomic and functional response of a reptile assemblage to repeated fires in southern France to understand shifts in dominant species and diversity, as well as the mechani…	2013	10.1016/j.biocon.2013.09.008	No	No	NA	NA	NA	NA	NA
Hare, JA; Manderson, JP; Nye, JA; Alexander, MA; Auster, PJ; Borggaard, DL; Capotondi, AM; Damon-Randall, KB; Heupel, E; Mateo, I; O'Brien, L; Richardson, DE; Stock, CA; Biegel, ST	Cusk (Brosme brosme) and climate change: assessing the threat to a candidate marine fish species under the US Endangered Species Act	ICES JOURNAL OF MARINE SCIENCE	In the Northwest Atlantic Ocean cusk (Brosme brosme) has declined dramatically, primarily as a result of fishing activities. These declines have led to concern about its status, which has prompted reviews under the US Endangered Species Act and the Canadian Species at Risk Act. Changes in distribution and abundance of a number of marine fish in the Northwest Atlantic have been linked to climate v…	2012	10.1093/icesjms/fss160	Yes	Yes	Yes	Yes	No	No	No
Jarzyna, MA; Porter, WF; Maurer, BA; Zuckerberg, B; Finley, AO	Landscape fragmentation affects responses of avian communities to climate change	GLOBAL CHANGE BIOLOGY	Forecasting the consequences of climate change is contingent upon our understanding of the relationship between biodiversity patterns and climatic variability. While the impacts of climate change on individual species have been well-documented, there is a paucity of studies on climate-mediated changes in community dynamics. Our objectives were to investigate the relationship between temporal turn…	2015	10.1111/gcb.12885	No	NA	NA	NA	NA	NA	NA
Tang, SL; Song, YB; Zeng, B; Dong, M	Present and Future Climate-Related Distribution of Narrow- versus Wide-Ranged Ostrya Species in China	FORESTS	The niche breadth-range size hypothesis states that geographic range size of a species is positively correlated with its environmental niche breadth. We test this hypothesis and examine whether the correlation varies with climate change and among taxa through modeling (processing Maximum entropy (Maxent)) potential distributions in present and future climate scenario of four sympatric Ostrya spec…	2021	10.3390/f12101366	Yes	Yes	Yes	Yes	No	Yes	No
Fois, M; Cuena-Lombrana, A; Fenu, G; Cogoni, D; Bacchetta, G	The reliability of conservation status assessments at regional level: Past, present and future perspectives on Gentiana lutea L. ssp lutea in Sardinia	JOURNAL FOR NATURE CONSERVATION	Regional assessments could be more reliable than global ones, especially for species in peripheral parts of their range. In this sense, distribution criteria proposed by the IUCN, expressed by the Extent of Occurrence (EOO) and the Area of Occupancy (AOO), are of critical importance to evaluate the risk category at any scale. Our study was focused on the yellow gentian (Gentiana lutea L. subsp. l…	2016	10.1016/j.jnc.2016.06.001	Yes	Yes	Yes	Yes	Yes	No	No
Strassburg, BBN; Rodrigues, ASL; Gusti, M; Balmford, A; Fritz, S; Obersteiner, M; Turner, RK; Brooks, TM	Impacts of incentives to reduce emissions from deforestation on global species extinctions	NATURE CLIMATE CHANGE	Deforestation is a major source of anthropogenic greenhouse gas emissions(1), and the greatest single driver of species extinctions(2). The reduction of emissions from deforestation and forest degradation (REDO) has been formally recognized as a climate change mitigation option. REDO might have important co-benefits for biodiversity conservation(3-10), yet the extent of these benefits will depend…	2012	10.1038/NCLIMATE1375	No	NA	NA	NA	NA	NA	NA
Timoner, P; Fasel, M; Vaghefi, SSA; Marle, P; Castella, E; Moser, F; Lehmann, A	Impacts of climate change on aquatic insects in temperate alpine regions: Complementary modeling approaches applied to Swiss rivers	GLOBAL CHANGE BIOLOGY	Freshwater biodiversity loss is a major concern, and global warming is already playing a significant role in species extinctions. Our main goal was to predict climate change impacts on aquatic insect species distribution and richness in Swiss running waters according to two climate change scenarios (RCP2.6 and RCP8.5), using different modeling approaches, that is, species distribution models (SDM…	2021	10.1111/gcb.15637	Yes	Yes	Yes	No	No	No	No
Delean, S; Bull, CM; Brook, BW; Heard, LMB; Fordham, DA	Using plant distributions to predict the current and future range of a rare lizard	DIVERSITY AND DISTRIBUTIONS	Aim To investigate the use of bioclimatic envelope models for predicting distributions of species that have experienced severe human-induced geographical range contractions. Bioclimatic envelope model predictions of current and future distributions were contrasted with those from models that used biotic indicators of suitable habitat as predictors rather than climate. Location Temperate grassy wo…	2013	10.1111/ddi.12050	Yes	Yes	Yes	Yes	No	No	No
Ernst, A; Sauer, J; Wittig, R; Nowak, C	Local genetic structure of a montane herb among isolated grassland patches: implications for the preservation of genetic diversity under climate change	POPULATION ECOLOGY	Habitat loss, fragmentation of meadow patches, and global climate change (GCC) threaten plant communities of montane grasslands. We analyzed the genetic structure of the montane herb Geranium sylvaticum L. on a local scale in order to understand the effects of habitat fragmentation and potential GCC impacts on genetic diversity and differentiation. Amplified fragment length polymorphism (AFLP) fi…	2013	10.1007/s10144-013-0373-6	No	NA	NA	NA	NA	NA	NA
Wang, Y; Widga, C; Graham, RW; McGuire, JL; Porter, W; Warlind, D; Williams, JW	Caught in a bottleneck: Habitat loss for woolly mammoths in central North America and the ice-free corridor during the last deglaciation	GLOBAL ECOLOGY AND BIOGEOGRAPHY	Aim Identifying how climate change, habitat loss, and corridors interact to influence species survival or extinction is critical to understanding macro-scale biodiversity dynamics under changing environments. In North America, the ice-free corridor was the only major pathway for northward migration by megafaunal species during the last deglaciation. However, the timing and interplay among the lat…	2021	10.1111/geb.13238	Yes	Historic	Yes	Yes	No	No	No
Erlandson, SK; Bellemare, J; Moeller, DA	Limited Range-Filling Among Endemic Forest Herbs of Eastern North America and Its Implications for Conservation With Climate Change	FRONTIERS IN ECOLOGY AND EVOLUTION	Biodiversity hotspots host a high diversity of narrowly distributed endemic species, which are increasingly threatened by climate change. In eastern North America, the highest concentration of plant diversity and endemism occurs in the Southern Appalachian Mountains (SAM). It has been hypothesized that this region served as a refugium during Pleistocene glacial cycles and that postglacial migrati…	2021	10.3389/fevo.2021.751728	Yes	Yes	Yes	Yes	No	Implied	No
Harzhauser, M; Latal, C; Piller, WE	The stable isotope archive of Lake Pannon as a mirror of Late Miocene climate change	PALAEOGEOGRAPHY PALAEOCLIMATOLOGY PALAEOECOLOGY	Lake Parmon was a long-lived Miocene and Pliocene lake system in Central Europe with a famous endemic mollusc fauna. The radiation of melanopsid gastropods and dreissenid bivalves has been explained simply by the opportunity to settle empty ecological niches after the extinction of marine life at the end of the Middle Miocene. This model, however, fails to explain the offset in the timings of evo…	2007	10.1016/j.palaeo.2007.02.006	No	NA	NA	NA	NA	NA	NA
Carlos, LA; Neves, DM; Barbosa, NPU; Moulton, TP; Creed, JC	Occurrence of an invasive coral in the southwest Atlantic and comparison with a congener suggest potential niche expansion	ECOLOGY AND EVOLUTION	Tubastraea tagusensis, a coral native to the Galapagos Archipelago, has successfully established and invaded the Brazilian coast where it modifies native tropical rocky shore and coral reef communities. In order to understand the processes underlying the establishment of T.tagusensis, we tested whether Maxent, a tool for species distribution modeling, based on the native range of T.tagusensis cor…	2015	10.1002/ece3.1506	Yes	No	NA	NA	NA	NA	NA
Pickett, EJ; Chan, M; Cheng, WD; Allcock, J; Chan, S; Hu, JH; Lee, K; Smith, B; Xing, S; Yu, YT; Bonebrake, TC	Cryptic and cumulative impacts on the wintering habitat of the endangered black-faced spoonbill (Platalea minor) risk its long-term viability	ENVIRONMENTAL CONSERVATION	The East Asian-Australasian flyway contains some of the most threatened habitats in the world, with at least 155 waterbird species reliant on the tidal habitats it comprises. The black-faced spoonbill (Platalea minor) is an iconic endangered species distributed across the coast of East Asia. Its population suffered a severe decline into the 1990s, but extensive monitoring and conservation interve…	2018	10.1017/S0376892917000340	No	NA	NA	NA	NA	NA	NA
Zhao, T; Zhang, WY; Zhou, J; Zhao, CL; Liu, XK; Liu, ZD; Shu, GC; Wang, SS; Li, C; Xie, F; Chen, YH; Jiang, JP	Niche divergence of evolutionarily significant units with implications for repopulation programs of the world's largest amphibians	SCIENCE OF THE TOTAL ENVIRONMENT	The niche divergence and potential climate change-induced loss of evolutionarily significant units (ESUs) of flagship amphibian species in China, the Chinese giant salamander clade, were investigated. We tested niche-related ecological hypotheses and identified suitable habitats that are essential for the conservation of ESUs in response to future climate change according to ecological niche mode…	2020	10.1016/j.scitotenv.2020.140269	No	NA	NA	NA	NA	NA	NA
Mishra, SN; Gupta, HS; Kulkarni, N	Impact of climate change on the distribution of Sal species	ECOLOGICAL INFORMATICS	The Sal (Shorea robusta Gaertn.) of south and northern continental Southeast Asia form mono-specific canopies in dry deciduous, moist deciduous forests. These Sal forest ecosystems are the source of ecosystem services, besides har-bouring rich biodiversity. The model results show that projected climate change impacts on Sal species have the potential to trigger significant ecosystem-level respons…	2021	10.1016/j.ecoinf.2021.101244	Yes	Yes	Yes	Yes	No	No	No
Ahmadi, M; Hemami, MR; Kaboli, M; Malekian, M; Zimmermann, NE	Extinction risks of a Mediterranean neo-endemism complex of mountain vipers triggered by climate change	SCIENTIFIC REPORTS	Climate change is among the most important drivers of biodiversity decline through shift or shrinkage in suitable habitat of species. Mountain vipers of the genus Montivipera are under extreme risk from climate changes given their evolutionary history and geographic distribution. In this study, we divided all Montivipera species into three phylogenetic-geographic Montivipera clades (PGMC; Bornmue…	2019	10.1038/s41598-019-42792-9	Yes	Yes	Yes	Yes	Yes	No	No
Gul, S; Kumlutas, Y; Ilgaz, C	Potential distribution under different climatic scenarios of climate change of the vulnerable Caucasian salamander (Mertensiella caucasica): A case study of the Caucasus Hotspot	BIOLOGIA	Amphibians are strongly affected by climate change like many vertebrate animals. To address this problematic situation, we examined the potential effect of climate change on the distribution of Mertensiella caucasica (Waga, 1876) that is the best known species in Caucasus hotspot using future distribution modelling (average for 2041-2060 and 2061-2080) under RCP 4.5 and RCP 8.5 emission scenarios…	2018	10.2478/s11756-018-0020-y	Yes	Yes	Yes	Yes	No	Yes	No
Eiserhardt, WL; Borchsenius, F; Plum, CM; Ordonez, A; Svenning, JC	Climate-driven extinctions shape the phylogenetic structure of temperate tree floras	ECOLOGY LETTERS	When taxa go extinct, unique evolutionary history is lost. If extinction is selective, and the intrinsic vulnerabilities of taxa show phylogenetic signal, more evolutionary history may be lost than expected under random extinction. Under what conditions this occurs is insufficiently known. We show that late Cenozoic climate change induced phylogenetically selective regional extinction of northern…	2015	10.1111/ele.12409	No	NA	NA	NA	NA	NA	NA
Ukuwela, KDB; Bandara, IN; De Zoysa, HKS; Rupasinghe, UALD; Vandercone, RPG	NEW LOCALITIES, DISTRIBUTION AND HABITAT MODELING OF THE CRITICALLY ENDANGERED SRI LANKAN FROG Nannophrys marmorata	RUSSIAN JOURNAL OF HERPETOLOGY	Nannophrys marmorata is a critically endangered species of frog known only from a few locations in the Knuckles Conservation Forest (KCF) in the Knuckles mountain range of Sri Lanka. Here, we report new localities outside its known range in the KCF and examine the distribution of N. marmorata providing the most extensive distribution map for this species. Furthermore, using the distribution infor…	2020	10.30906/1026-2296-2020-27-1-33-40	Yes	No	NA	NA	NA	NA	NA
Schrag, AM; Bunn, AG; Graumlich, LJ	Influence of bioclimatic variables on tree-line conifer distribution in the Greater Yellowstone Ecosystem: implications for species of conservation concern	JOURNAL OF BIOGEOGRAPHY	Aim Tree-line conifers are believed to be limited by temperature worldwide, and thus may serve as important indicators of climate change. The purpose of this study was to examine the potential shifts in spatial distribution of three tree-line conifer species in the Greater Yellowstone Ecosystem under three future climate-change scenarios and to assess their potential sensitivity to changes in bot…	2008	10.1111/j.1365-2699.2007.01815.x	Yes	Yes	Yes	Yes	No	No	No
Casazza, G; Abeli, T; Bacchetta, G; Dagnino, D; Fenu, G; Gargano, D; Minuto, L; Montagnani, C; Orsenigo, S; Peruzzi, L; Varaldo, L; Rossi, G	Combining conservation status and species distribution models for planning assisted colonisation under climate change	JOURNAL OF ECOLOGY	Effects of climate change are particularly important in the Mediterranean Biodiversity hotspot where rising temperatures and drought are negatively affecting several plant taxa, including endemic species. Assisted colonisation (AC) represents a useful tool for reducing the effect of climate change on endemic plant species threatened by climate change. We combined species distribution models (SDMs…	2021	10.1111/1365-2745.13606	Yes	Yes	Yes	Yes	No	Implied	No
Synes, NW; Brown, C; Palmer, SCF; Bocedi, G; Osborne, PE; Watts, K; Franklin, J; Travis, JMJ	Coupled land use and ecological models reveal emergence and feedbacks in socio-ecological systems	ECOGRAPHY	Understanding the dynamics of socio-ecological systems is crucial to the development of environmentally sustainable practices. Models of social or ecological sub-systems have greatly enhanced such understanding, but at the risk of obscuring important feedbacks and emergent effects. Integrated modelling approaches have the potential to address this shortcoming by explicitly representing linked soc…	2019	10.1111/ecog.04039	No	NA	NA	NA	NA	NA	NA
Talluto, MV; Boulangeat, I; Vissault, S; Thuiller, W; Gravel, D	Extinction debt and colonization credit delay range shifts of eastern North American trees	NATURE ECOLOGY & EVOLUTION	Global climate change is already having an impact on species ranges. For species with slow demography and limited dispersal, such as trees, lags between climate change and distribution shifts are likely to increase in the future. Such lags can be of critical importance to management and biodiversity of forests, because they can result in 'extinction debts', where populations temporarily persist u…	2017	10.1038/s41559-017-0182	No	NA	NA	NA	NA	NA	NA
Saputra, MH; Lee, HS	Evaluation of Climate Change Impacts on the Potential Distribution of Styrax sumatrana in North Sumatra, Indonesia	SUSTAINABILITY	This study aims to assess the impact of climate change on the distribution of Styrax sumatrana in North Sumatra by applying the maximum entropy (MaxEnt) model with biophysical factors (elevation, slope, aspect, and soil), climatic factors (19 bioclimate data sets for 2050 and 2070), and anthropogenic factors (land use land cover (LULC) changes in 2050 and 2070). The future climate data retrieved …	2021	10.3390/su13020462	Yes	Yes	Yes	Yes	No	Yes	No
Wu, JG; Zhang, GB	Can changes in the distributions of resident birds in China over the past 50years be attributed to climate change?	ECOLOGY AND EVOLUTION	The distributions of bird species have changed over the past 50years in China. To evaluate whether the changes can be attributed to the changing climate, we analyzed the distributions of 20 subspecies of resident birds in relation to climate change. Long-term records of bird distributions, gray relational analysis, fuzzy-set classification techniques, and attribution methods were used. Among the …	2015	10.1002/ece3.1513	Yes	Historic	Yes	No	No	No	No
Rodriguez, L; Garcia, JJ; Tuya, F; Martinez, B	Environmental factors driving the distribution of the tropical coral Pavona varians: Predictions under a climate change scenario	MARINE ECOLOGY-AN EVOLUTIONARY PERSPECTIVE	Climate change causes shifts in the geographical distribution boundaries of many organisms. Modelling techniques predict the distribution of species by relating climatic and physical factors with species' presence records, including potential extinction areas and new potential areas of colonization, under predicted climatic scenarios. In this study, we initially explored which environmental varia…	2020	10.1111/maec.12590	Yes	Yes	Yes	Yes	No	No	No
Feeley, KJ; Malhi, Y; Zelazowski, P; Silman, MR	The relative importance of deforestation, precipitation change, and temperature sensitivity in determining the future distributions and diversity of Amazonian plant species	GLOBAL CHANGE BIOLOGY	Tropical forests are threatened by many human disturbances two of the most important of which are deforestation and climate change. To mitigate the impacts of these disturbances, it is important to understand their potential effects on the distributions of species. In the tropics, such understanding has been hindered by poor knowledge of the current distributions and range limits of most species.…	2012	10.1111/j.1365-2486.2012.02719.x	Yes	Yes	Yes	Yes	No	Yes	No
Schweiger, O; Harpke, A; Wiemers, M; Settele, J	CLIMBER: Climatic niche characteristics of the butterflies in Europe	ZOOKEYS	Detailed information on species' ecological niche characteristics that can be related to declines and extinctions is indispensable for a better understanding of the relationship between the occurrence and performance of wild species and their environment and, moreover, for an improved assessment of the impacts of global change. Knowledge on species characteristics such as habitat requirements is …	2014	10.3897/zookeys.367.6185	No	NA	NA	NA	NA	NA	NA
Smith, BT; Bryson, RW; Houston, DD; Klicka, J	An asymmetry in niche conservatism contributes to the latitudinal species diversity gradient in New World vertebrates	ECOLOGY LETTERS	The Tropical Niche Conservatism hypothesis is a leading explanation for why biodiversity increases towards the equator. The model suggests that most lineages have tropical origins, with few dispersing into temperate regions. However, biotas are comprised of lineages with differing geographical origins, thus it is unclear whether lineages that originated on different continents will exhibit simila…	2012	10.1111/j.1461-0248.2012.01855.x	No	NA	NA	NA	NA	NA	NA
Wang, WJ; Thompson, FR; He, HS; Fraser, JS; Dijak, WD; Jones-Farrand, T	Climate change and tree harvest interact to affect future tree species distribution changes	JOURNAL OF ECOLOGY	Tree harvest and climate change can interact to have synergistic effects on tree species distribution changes. However, few studies have investigated the interactive effects of tree harvest and climate change on tree species distributions. We assessed the interactive effects of tree harvest and climate change on the distribution of 29 dominant tree species at 270 m resolution in the southern Unit…	2019	10.1111/1365-2745.13144	No	NA	NA	NA	NA	NA	NA
Penner, J; Augustin, M; Rodel, MO	Modelling the spatial baseline for amphibian conservation in West Africa	ACTA OECOLOGICA-INTERNATIONAL JOURNAL OF ECOLOGY	To answer questions such as whether the existing network of protected areas is sufficient, conservation needs data covering complete taxonomic groups and large geographic areas. However, most distributional data sets are either coarse, patchy and/or based solely on expert opinion which is often hard to verify. In addition, not all regions are equally well studied. For example sub-Saharan Africa r…	2019	10.1016/j.actao.2017.11.018	Yes	No	NA	NA	NA	NA	NA
Muhlfeld, CC; Giersch, JJ; Hauer, FR; Pederson, GT; Luikart, G; Peterson, DP; Downs, CC; Fagre, DB	Climate change links fate of glaciers and an endemic alpine invertebrate	CLIMATIC CHANGE	Climate warming in the mid- to high-latitudes and high-elevation mountainous regions is occurring more rapidly than anywhere else on Earth, causing extensive loss of glaciers and snowpack. However, little is known about the effects of climate change on alpine stream biota, especially invertebrates. Here, we show a strong linkage between regional climate change and the fundamental niche of a rare …	2011	10.1007/s10584-011-0057-1	Yes	Yes	Yes	Yes	No	Yes	No
Hernandez-Lambrano, RE; de la Cruz, DR; Agudo, JAS	Effects of the Climate Change on Peripheral Populations of Hydrophytes: A Sensitivity Analysis for European Plant Species Based on Climate Preferences	SUSTAINABILITY	Biogeographical theory suggests that widespread retractions of species' rear edges are expected due to anthropogenic climate change, affecting in a particularly intense way those linked to fragile habitats, such as species' rear edges closely dependent on specific water conditions. In this way, this paper studies the potential effects of anthropogenic climate change on distribution patterns of th…	2021	10.3390/su13063147	Yes	Yes	Yes	Yes	No	Implied	No
Marshall, L; Biesmeijer, JC; Rasmont, P; Vereecken, NJ; Dvorak, L; Fitzpatrick, U; Francis, F; Neumayer, J; Odegaard, F; Paukkunen, JPT; Pawlikowski, T; Reemer, M; Roberts, SPM; Straka, J; Vray, S; Dendoncker, N	The interplay of climate and land use change affects the distribution of EU bumblebees	GLOBAL CHANGE BIOLOGY	Bumblebees in Europe have been in steady decline since the 1900s. This decline is expected to continue with climate change as the main driver. However, at the local scale, land use and land cover (LULC) change strongly affects the occurrence of bumblebees. At present, LULC change is rarely included in models of future distributions of species. This study's objective is to compare the roles of dyn…	2018	10.1111/gcb.13867	Yes	Yes	Yes	Yes	No	Yes	No
Carvalho, SB; Brito, JC; Crespo, EJ; Possingham, HP	From climate change predictions to actions - conserving vulnerable animal groups in hotspots at a regional scale	GLOBAL CHANGE BIOLOGY	Current climate change is a major threat to biodiversity. Species unable to adapt or move will face local or global extinction and this is more likely to happen to species with narrow climatic and habitat requirements and limited dispersal abilities, such as amphibians and reptiles. Biodiversity losses are likely to be greatest in global biodiversity hotspots where climate change is fast, such as…	2010	10.1111/j.1365-2486.2010.02212.x	Yes	Yes	Yes	Yes	No	No	No
Ortega-Andrade, HM; Blanco, MR; Cisneros-Heredia, DF; Guerra Arevalo, N; Lopez de Vargas-Machuca, KG; Sanchez-Nivicela, JC; Armijos-Ojeda, D; Andrade, JFC; Reyes-Puig, C; Riera, ABQ; Szekely, P; Soto, ORR; Szekely, D; Guayasamin, JM; Pesantez, FRS; Amador, L; Betancourt, R; Ramirez-Jaramillo, SM; Timbe-Borja, B; Laporta, MG; Bernal, JFW; Cachimuel, LAO; Jacome, DC; Posse, V; Valle-Pinuela, C; Jim…	Red List assessment of amphibian species of Ecuador: A multidimensional approach for their conservation	PLOS ONE	Ecuador is one of the most biodiverse countries in the world, but faces severe pressures and threats to its natural ecosystems. Numerous species have declined and require to be objectively evaluated and quantified, as a step towards the development of conservation strategies. Herein, we present an updated National Red List Assessment for amphibian species of Ecuador, with one of the most detailed…	2021	10.1371/journal.pone.0251027	Yes	No	NA	NA	NA	NA	NA
Jones, MC; Cheung, WWL	Multi-model ensemble projections of climate change effects on global marine biodiversity	ICES JOURNAL OF MARINE SCIENCE	Species distribution models (SDMs) are important tools to explore the effects of future global changes in biodiversity. Previous studies show that variability is introduced into projected distributions through alternative datasets and modelling procedures. However, a multi-model approach to assess biogeographic shifts at the global scale is still rarely applied, particularly in the marine environ…	2015	10.1093/icesjms/fsu172	Yes	Yes	Yes	Yes	No	Yes	Yes
Ribeiro, V; Werneck, FP; Machado, RB	Distribution dynamics of South American savanna birds in response to Quaternary climate change	AUSTRAL ECOLOGY	Several lines of evidence suggest that savannas currently distributed disjointedly in the southern and northern portions of South America might have been connected and disconnected many times during the Quaternary climatic fluctuations. Here, we investigated how climate change since the Last Interglacial may have modified the distribution of bird species associated with South American savannas. W…	2016	10.1111/aec.12363	Yes	Historic	Yes	Yes	No	No	No
Ritchie, EG; Bolitho, EE	Australia's Savanna Herbivores: Bioclimatic Distributions and an Assessment of the Potential Impact of Regional Climate Change	PHYSIOLOGICAL AND BIOCHEMICAL ZOOLOGY	The future impacts of climate change are predicted to significantly affect the survival of many species. Recent studies indicate that even species that are relatively mobile and/or have large geographic ranges may be at risk of range contractions or extinction. An ecologically and evolutionary significant group of mammals that has been largely overlooked in this research is Australia's large mars…	2008	10.1086/588171	Yes	Yes	Yes	Yes	NA	Yes	NA
Nemesio, A; Silva, DP; Nabout, JC; Varela, S	Effects of climate change and habitat loss on a forest-dependent bee species in a tropical fragmented landscape	INSECT CONSERVATION AND DIVERSITY	1. Climate change and deforestation are suggested to be the main drivers of decline in pollinators. Forest-dependent species are expected to be the most affected and Euglossa marianae Nemesio (Hymenoptera: Apidae), an endemic species of the highly fragmented Brazilian Atlantic Forest (AF), is believed to be declining as a consequence of human impact. 2. Over the last 17 years, we carried out fiel…	2016	10.1111/icad.12154	Yes	Yes	Yes	Yes	No	Yes	No
Farashi, A; Naderi, M; Safavian, S	Predicting the potential invasive range of raccoon in the world	POLISH JOURNAL OF ECOLOGY	Invasive alien species are considered to be one of the most important causes for the extinction and the reason for diminishing of the wild native species. Considering that nowadays the raccoon (Procyon lotor, Linnaeus 1758) is found in several European and Asian countries where it can amplification its ranges remarkably, but it is actually native to North and Central America. Here, we use the Max…	2016	10.3161/15052249PJE2016.64.4.014	Yes	No	NA	NA	NA	NA	NA
Merckx, B; Steyaert, M; Vanreusel, A; Vincx, M; Vanaverbeke, J	Null models reveal preferential sampling, spatial autocorrelation and overfitting in habitat suitability modelling	ECOLOGICAL MODELLING	Nowadays, species are driven to extinction at a high rate. To reduce this rate it is important to delineate suitable habitats for these species in such a way that these areas can be suggested as conservation areas. The use of habitat suitability models (HSMs) can be of great importance for the delineation of such areas. In this study MaxEnt, a presence-only modelling technique, is used to develop…	2011	10.1016/j.ecolmodel.2010.11.016	Yes	No	NA	NA	NA	NA	NA
Omar, K; Elgamal, I	Can we save critically endangered relict endemic plant species? A case study of Primula boveana Decne ex Duby in Egypt	JOURNAL FOR NATURE CONSERVATION	Primula boveana Decne ex Duby is a threatened paleo-endemic plant in St. Catherine Protected Area (SCPA), south Sinai, Egypt which represents the remaining evidence from the Tertiary relict floras. Listed by IUCN Red List in 2014 as Critically Endangered, and there are urgent needs to carry out on-ground conservation actions. In this research we present steps to conserve Primula boveana through i…	2021	10.1016/j.jnc.2021.126005	Yes	No	NA	NA	NA	NA	NA
Jha, R; Jha, KK	Habitat prediction modelling for vulture conservation in Gangetic-Thar-Deccan region of India	ENVIRONMENTAL MONITORING AND ASSESSMENT	Ecologically and economically important obligate scavengers like vultures are under threat of extinction in the old world. Several resident and migratory vulture sites and individuals are hosted by the Gangetic-Thar-Deccan region of India with varied landscapes. The landscape is under threat from anthropogenic activities and climate change impacting the habitat. Therefore, habitat suitability of …	2021	10.1007/s10661-021-09323-4	Yes	Yes	Yes	Yes	No	No	No
Garcia-Valdes, R; Zavala, MA; Araujo, MB; Purves, DW	Chasing a moving target: projecting climate change-induced shifts in non-equilibrial tree species distributions	JOURNAL OF ECOLOGY	1. The geographic distributions of plant species show marked correlations with the current climate, suggesting that they are likely to shift if climate changes. However, before projecting any such shifts, it is important to establish whether distributions are at equilibrium with the current climate. If they are not, distributional shifts could occur even without climate change, making it difficul…	2013	10.1111/1365-2745.12049	No	NA	NA	NA	NA	NA	NA
Steen, V; Sofaer, HR; Skagen, SK; Ray, AJ; Noon, BR	Projecting species' vulnerability to climate change: Which uncertainty sources matter most and extrapolate best?	ECOLOGY AND EVOLUTION	Species distribution models (SDMs) are commonly used to assess potential climate change impacts on biodiversity, but several critical methodological decisions are often made arbitrarily. We compare variability arising from these decisions to the uncertainty in future climate change itself. We also test whether certain choices offer improved skill for extrapolating to a changed climate and whether…	2017	10.1002/ece3.3403	Yes	Yes	Yes	Yes	No	No	No
Davis, FW; Sweet, LC; Serra-Diaz, JM; Franklin, J; McCullough, I; Flint, A; Flint, L; Dingman, JR; Regan, HM; Syphard, AD; Hannah, L; Redmond, K; Moritz, MA	Shrinking windows of opportunity for oak seedling establishment in southern California mountains	ECOSPHERE	Seedling establishment is a critical step that may ultimately govern tree species' distribution shifts under environmental change. Annual variation in the location of seed rain and microclimates results in transient windows of opportunity for tree seedling establishment across the landscape. These establishment windows vary at fine spatiotemporal scales that are not considered in most assessments…	2016	10.1002/ecs2.1573	Maybe	Yes	Yes	No	No	No	No
Krosby, M; Wilsey, CB; McGuire, JL; Duggan, JM; Nogeire, TM; Heinrichs, JA; Tewksbury, JJ; Lawler, JJ	Climate-induced range overlap among closely related species	NATURE CLIMATE CHANGE	Contemporary climate change is causing large shifts in biotic distributions(1), which has the potential to bring previously isolated, closely related species into contact(2). This has led to concern that hybridization and competition could threaten species persistence(3). Here, we use bioclimatic models to show that future range overlap by the end of the century is predicted for only 6.4% of isol…	2015	10.1038/NCLIMATE2699	Yes	Yes	Yes	Yes	NA	No	No
Hazen, EL; Jorgensen, S; Rykaczewski, RR; Bograd, SJ; Foley, DG; Jonsen, ID; Shaffer, SA; Dunne, JP; Costa, DP; Crowder, LB; Block, BA	Predicted habitat shifts of Pacific top predators in a changing climate	NATURE CLIMATE CHANGE	To manage marine ecosystems proactively, it is important to identify species at risk and habitats critical for conservation. Climate change scenarios have predicted an average sea surface temperature (SST) rise of 1-6 degrees C by 2100 (refs 1, 2), which could affect the distribution and habitat of many marine species. Here we examine top predator distribution and diversity in the light of climat…	2013	10.1038/NCLIMATE1686	Yes	Yes	Yes	Yes	NA	NA	NA
Ngarega, BK; Masocha, VF; Schneider, H	Forecasting the effects of bioclimatic characteristics and climate change on the potential distribution of Colophospermum mopane in southern Africa using Maximum Entropy (Maxent)	ECOLOGICAL INFORMATICS	Global climate change is gradually altering species distribution and spatial patterns of diversity. Yet, climatic factors influencing the local distribution and habitat preferences for southern African species remain largely unexplored. As such, predicting species distribution patterns and identifying environmental covariates that promote species range expansion will be critical in developing man…	2021	10.1016/j.ecoinf.2021.101419	Yes	Yes	Yes	Yes	No	No	No
Martin, AK; Root, KV	Challenges and Opportunities for Terrapene carolina carolina Under Different Climate Scenarios	REMOTE SENSING	An unprecedented rate of global climate change as a result of human impacts has affected both endotherms and ectotherms. This is of special concern for ectotherms, such as reptiles, as these species are suffering from large population declines and lack the dispersal ability of other taxa. There are many protected areas across the United States; however, these areas are fragmented, which hinders d…	2020	10.3390/rs12050836	Yes	Yes	Yes	Yes	No	No	No
Engelhardt, EK; Neuschulz, EL; Hof, C	Ignoring biotic interactions overestimates climate change effects: The potential response of the spotted nutcracker to changes in climate and resource plants	JOURNAL OF BIOGEOGRAPHY	Aim Projecting future distributions of species under climate change remains a particular challenge for species that are trophically interacting. Interaction partners are often assumed to react differently to climate change, causing spatial mismatches in future distributions and increased extinction risks. We compare potential direct effects of climate change with combined direct and indirect effe…	2020	10.1111/jbi.13699	Yes	Yes	Yes	Yes	No	No	No
Martinez-Freiria, F; Argaz, H; Fahd, S; Brito, JC	Climate change is predicted to negatively influence Moroccan endemic reptile richness. Implications for conservation in protected areas	NATURWISSENSCHAFTEN	The identification of species-rich areas and their prognosticated turnover under climate change are crucial for the conservation of endemic taxa. This study aims to identify areas of reptile endemicity richness in a global biodiversity hot spot (Morocco) under current and future climatic conditions and to investigate the role of protected areas in biodiversity conservation under climate change. S…	2013	10.1007/s00114-013-1088-4	Yes	Yes	Yes	Yes	No	Yes	No
Blair, C; Heckman, KL; Russell, AL; Yoder, AD	Multilocus coalescent analyses reveal the demographic history and speciation patterns of mouse lemur sister species	BMC EVOLUTIONARY BIOLOGY	Background: Debate continues as to whether allopatric speciation or peripatric speciation through a founder effect is the predominant force driving evolution in vertebrates. The mouse lemurs of Madagascar are a system in which evolution has generated a large number of species over a relatively recent time frame. Here, we examine speciation patterns in a pair of sister species of mouse lemur, Micr…	2014	10.1186/1471-2148-14-57	No	NA	NA	NA	NA	NA	NA
Torres, R; Jayat, JP; Pacheco, S	Modelling potential impacts of climate change on the bioclimatic envelope and conservation of the Maned Wolf (Chrysocyon brachyurus)	MAMMALIAN BIOLOGY	Forecasting the influence of climatic changes on the distribution of the Maned Wolf (Chrysocyon brachyurus) is important for the conservation of the species. We explored the environmental characteristics than best explain the current distribution of the species, modelled the past and present distribution, projected the niche model into the future, and identified suitable areas for conservation. N…	2013	10.1016/j.mambio.2012.04.008	Yes	Yes	Yes	Yes	No	No	No
Nixon, AE; Fisher, RJ; Stralberg, D; Bayne, EM; Farr, DR	Projected responses of North American grassland songbirds to climate change and habitat availability at their northern range limits in Alberta, Canada	AVIAN CONSERVATION AND ECOLOGY	Across North America, grassland songbirds have undergone steep population declines over recent decades, commonly attributed to agricultural intensification. Understanding the potential interactions between the impacts of climate change on the future distributions of these species and the availability of suitable vegetation for nesting can support improved risk assessments and conservation plannin…	2016	10.5751/ACE-00866-110202	Yes	Yes	Yes	Yes	No	Implied	No
Cobos, ME; Bosch, RA	Breeding sites of a narrowly distributed amphibian, a key element in its conservation in the face of global change	AQUATIC CONSERVATION-MARINE AND FRESHWATER ECOSYSTEMS	Global change processes (including climate change, sea-level rise, and land-use change, among others) represent significant threats to biodiversity. These changes are usually studied across broad areas, and understanding their effects on narrowly distributed endangered species is challenging. Peltophryne florentinoi is a critically endangered Cuban toad, restricted to two coastal localities and p…	2018	10.1002/aqc.2967	No	NA	NA	NA	NA	NA	NA
Lima-Ribeiro, MS; Moreno, AKM; Terribile, LC; Caten, CT; Loyola, R; Rangel, TF; Diniz, JAF	Fossil record improves biodiversity risk assessment under future climate change scenarios	DIVERSITY AND DISTRIBUTIONS	AimConservationists have been using ecological niche modelling (ENM) to understand how climate change impacts species, estimate their extinction risk and assess species conservation status in the future. However, most ENMs are built using just current species occurrences. As short-term observations are naturally biased and incomplete in both geographical and climate spaces, palaeontologists have …	2017	10.1111/ddi.12575	Yes	Yes	Yes	No	No	Yes	Yes
Bateman, BL; VanDerWal, J; Johnson, CN	Nice weather for bettongs: using weather events, not climate means, in species distribution models	ECOGRAPHY	Current applications of species distribution models (SDM) are typically static, in that they are based on correlations between where a species has been observed (ignoring the date of the observation) and environmental features, such as long-term climate means, that are assumed to be constant for each site. Because of this SDMs do not account for temporal variation in the distribution of suitable …	2012	10.1111/j.1600-0587.2011.06871.x	Yes	No	NA	NA	NA	NA	NA
Estrada, A; Meireles, C; Morales-Castilla, I; Poschlod, P; Vieites, D; Araujo, MB; Early, R	Species' intrinsic traits inform their range limitations and vulnerability under environmental change	GLOBAL ECOLOGY AND BIOGEOGRAPHY	AimUnderstanding the factors that govern species' geographical ranges is of utmost importance for predicting potential range shifts triggered by environmental change. Species ranges are partially limited by their tolerances to extrinsic environmental conditions such as climate and habitat. However, they are also determined by the capacity of species to disperse, establish new populations and prol…	2015	10.1111/geb.12306	Yes	No	NA	NA	NA	NA	NA
Schwager, M; Covas, R; Blaum, N; Jeltsch, F	Limitations of population models in predicting climate change effects: a simulation study of sociable weavers in southern Africa	OIKOS	Current approaches for predicting climate change effects on populations comprise static models based on the geographical distribution of species, and dynamic population models based on the relationship between population processes and the recent variation in climate. Population models have the inherent advantage of considering a species' response to climate as resulting from distinct mechanisms. …	2008	10.1111/j.0030-1299.2008.16464.x	No	NA	NA	NA	NA	NA	NA
Camps, D; Villero, D; Ruiz-Olmo, J; Brotons, L	How can climate change affect the potential distribution of common genet Genetta genetta (Linnaeus 1758) in Europe?	MAMMAL RESEARCH	The common genet Genetta genetta is a carnivore of African origin introduced in Europe at least 13 centuries ago. Its distribution, located in the southwest of the continent, is chiefly constrained by climatic factors. With this premise, and taking into account the existing climate change projections, our goal was to assess possible changes in climatic suitability for common genet in Europe in th…	2019	10.1007/s13364-018-0399-4	Yes	Yes	Yes	Yes	No	No	No
Brummitt, N; Aletrari, E; Syfert, MM; Mulligan, M	Where are threatened ferns found? Global conservation priorities for pteridophytes	JOURNAL OF SYSTEMATICS AND EVOLUTION	Recent efforts to improve the representation of plant species included on the IUCN Red List of Threatened Species through the IUCN Sampled Red List Index (SRLI) for Plants have led to the assessment of almost 1000 additional species of pteridophytes and lycophytes under IUCN Red List criteria. Species were selected at random from all lineages of pteridophytes and lycophytes and are taxonomically …	2016	10.1111/jse.12224	Yes	No	NA	NA	NA	NA	NA
Kuemmerle, T; Hickler, T; Olofsson, J; Schurgers, G; Radeloff, VC	Reconstructing range dynamics and range fragmentation of European bison for the last 8000 years	DIVERSITY AND DISTRIBUTIONS	Aim Understanding what constituted species ranges prior to large-scale human influence, and how past climate and land use change have affected range dynamics, provides conservation planners with important insights into how species may respond to future environmental change. Our aim here was to reconstruct the Holocene range of European bison (Bison bonasus) by combining a time-calibrated species …	2012	10.1111/j.1472-4642.2011.00849.x	Yes	Historic	Yes	Yes	No	No	No
Lima-Ribeiro, MS; Diniz, JAF	Climate change, human overkill, and the extinction of megafauna: a macroecological approach based on pattern-oriented modelling	EVOLUTIONARY ECOLOGY RESEARCH	Background: The debate on Late Quaternary extinctions (LQE) has long been centred on the contrast between climatic and human-related explanations, with no consensus being reached. Here we propose a macroecological approach to study LQE that combines niche and demographic models to determine the ecological mechanisms behind the megafauna extinction. Question: Is the overkill hypothesis plausible a…	2017	NA	Yes	Historic	Yes	No	NA	NA	NA
Borges, CM; Terribile, LC; de Oliveira, G; Lima-Ribeiro, MD; Dobrovolski, R	Historical range contractions can predict extinction risk in extant mammals	PLOS ONE	Climate change is amongst the main threats to biodiversity. Considering extant mammals endured Quaternary climate change, we analyzed the extent to which this past change predicts current mammals' extinction risk at global and biogeographical scales. We accessed range dynamics by modeling the potential distribution of all extant terrestrial mammals in the Last Glacial Maximum (LGM, 21,000 years a…	2019	10.1371/journal.pone.0221439	Yes	Historic	Yes	Yes	No	No	No
Barbet-Massin, M; Thuiller, W; Jiguet, F	How much do we overestimate future local extinction rates when restricting the range of occurrence data in climate suitability models?	ECOGRAPHY	Climate suitability models are used to make projections of species' potential future distribution under climate change. When studying the species richness with such modeling methods, the extent of the study range is of particular importance, especially when the full range of occurrence is not considered for some species, often because of geographical or political limits. Here we examine biases in…	2010	10.1111/j.1600-0587.2010.06181.x	Yes	Historic	Yes	Yes	No	Yes	Yes
Pearce-Higgins, JW; Dennis, P; Whittingham, MJ; Yalden, DW	Impacts of climate on prey abundance account for fluctuations in a population of a northern wader at the southern edge of its range	GLOBAL CHANGE BIOLOGY	Understanding the mechanisms by which climate change will affect animal populations is vital for adaptive management. Many studies have described changes in the timing of biological events, which can produce phenological mismatch. Direct effects on prey abundance might also be important, but have rarely been studied. We examine the likely importance of variation in prey abundance in driving the d…	2010	10.1111/j.1365-2486.2009.01883.x	No	NA	NA	NA	NA	NA	NA
Calladine, J; Jarrett, D; Wilson, M	Breeding bird assemblages supported by developing upland shrub woodland are influenced by microclimate and habitat structure	BIRD STUDY	Capsule Local micro-climate, as well as habitat, influences the abundance of birds within dynamically changing upland habitats. Aims To identify the relative importance of near-ground temperature (as an index of climate at a scale typical of the territory of breeding passerines) and habitat for some breeding birds in upland Scotland where land uses and habitats are changing. Methods Timed point c…	2019	10.1080/00063657.2019.1635986	No	NA	NA	NA	NA	NA	NA
Mustart, PJ; Rebelo, AG; Juritz, J; Cowling, RM	Wide variation in post-emergence desiccation tolerance of seedlings of fynbos proteoid shrubs	SOUTH AFRICAN JOURNAL OF BOTANY	Fynbos Proteaceae that are killed by fire and bear their seeds in serotinous cones (proteoids), are entirely dependent on seedling recruitment for persistence. Hence, the regeneration phase represents a vulnerable stage of the plant life cycle. In laboratory-based experiments we investigated the effect of desiccation on the survival of newly emerged seedlings of 23 proteoid species (Leucadendron …	2012	10.1016/j.sajb.2012.03.009	No	NA	NA	NA	NA	NA	NA
Taylor, PJ; Ogony, L; Ogola, J; Baxter, RM	South African mouse shrews (Myosorex) feel the heat: using species distribution models (SDMs) and IUCN Red List criteria to flag extinction risks due to climate change	MAMMAL RESEARCH	Five species of mouse or forest shrews (Myosorex) are endemic to South Africa, Lesotho and Swaziland, four of which (Myosorex varius, Myosorex cafer, Myosorex longicaudatus and Myosorex cf. tenuis) are associated with montane or temperate grassland, fynbos and/or forest habitats while a fifth (Myosorex sclateri) is associated with lowland subtropical forests. Due to their small size, specialised …	2017	10.1007/s13364-016-0291-z	Yes	Yes	Yes	Yes	Yes	No	No
Rocha, J; da Silva, RA; Amich, F; Martins, A; Almeida, P; Aranha, JT; Garcia-Cabral, I; Martins, M; Castro, C; Crespi, AL	Biogeographic trends of endemic and subendemic flora in the western Iberian Peninsula under scenarios of future climate change	LAZAROA	Altitude, temperature and precipitation are important environmental variables for the distribution of endemic plants. Taking in account their present distribution, this work studies the distribution trends of 116 endemic and subendemic species that occur on the western Iberian Peninsula and north-western Morocco, in different scenarios of future climate change. It was possible to identify five gr…	2014	10.5209/rev_LAZA.2014.v35.44196	Yes	Yes	Yes	Yes	No	Yes	No
Rodder, D; Sole, M; Bohme, W	Predicting the potential distributions of two alien invasive Housegeckos (Gekkonidae: Hemidactylus frenatus, Hemidactylus mabouia)	NORTH-WESTERN JOURNAL OF ZOOLOGY	Globalization has led to an increased spread of alien invasive species, which can alter mutualistic relationships, community dynamics, ecosystem function, and resource distributions. They can cause extinctions thereby affecting local and global diversity. Among reptiles two gecko species, Hemidactylus frenatus and Hemidactylus mabouia, have considerably increased their range during the last centu…	2008	NA	Yes	Yes	Yes	Yes	No	No	No
Chazot, N; Condamine, FL; Dudas, G; Pena, C; Kodandaramaiah, U; Matos-Maravi, P; Aduse-Poku, K; Elias, M; Warren, AD; Lohman, DJ; Penz, CM; DeVries, P; Fric, ZF; Nylin, S; Muller, C; Kawahara, AY; Silva-Brandao, KL; Lamas, G; Kleckova, I; Zubek, A; Ortiz-Acevedo, E; Vila, R; Vane-Wright, RI; Mullen, SP; Jiggins, CD; Wheat, CW; Freitas, AVL; Wahlberg, N	Conserved ancestral tropical niche but different continental histories explain the latitudinal diversity gradient in brush-footed butterflies	NATURE COMMUNICATIONS	The global increase in species richness toward the tropics across continents and taxonomic groups, referred to as the latitudinal diversity gradient, stimulated the formulation of many hypotheses to explain the underlying mechanisms of this pattern. We evaluate several of these hypotheses to explain spatial diversity patterns in a butterfly family, the Nymphalidae, by assessing the contributions …	2021	10.1038/s41467-021-25906-8	No	NA	NA	NA	NA	NA	NA
Birkmanis, CA; Freer, JJ; Simmons, LW; Partridge, JC; Sequeira, AMM	Future Distribution of Suitable Habitat for Pelagic Sharks in Australia Under Climate Change Models	FRONTIERS IN MARINE SCIENCE	Global oceans are absorbing over 90% of the heat trapped in our atmosphere due to accumulated anthropogenic greenhouse gases, resulting in increasing ocean temperatures. Such changes may influence marine ectotherms, such as sharks, as their body temperature concurrently increases toward their upper thermal limits. Sharks are high trophic level predators that play a key role in the regulation of e…	2020	10.3389/fmars.2020.00570	Yes	Yes	Yes	Yes	No	No	No
Gaynor, ML; Marchant, DB; Soltis, DE; Soltis, PS	Climatic niche comparison among ploidal levels in the classic autopolyploid system, Galax urceolata	AMERICAN JOURNAL OF BOTANY	Premise of The Study Methods Autopolyploidy, or whole-genome duplication within a species, leads to closely related cytotypes in one geographic location. One hypothesized mechanism by which autopolyploids become established is climatic niche divergence from their diploid progenitor. Here we tested this hypothesis in diploid, triploid, and tetraploid Galax urceolata (Diapensiaceae) and predicted t…	2018	10.1002/ajb2.1161	Yes	Yes	Yes	Yes	No	Yes	No
Norris, AR; Frid, L; Debyser, C; De Groot, KL; Thomas, J; Lee, A; Dohms, KM; Robinson, A; Easton, W; Martin, K; Cockle, KL	Forecasting the Cumulative Effects of Multiple Stressors on Breeding Habitat for a Steeply Declining Aerial Insectivorous Songbird, the Olive-sided Flycatcher (Contopus cooperi)	FRONTIERS IN ECOLOGY AND EVOLUTION	To halt ongoing loss in biodiversity, there is a need for landscape-level management recommendations that address cumulative impacts of anthropogenic and natural disturbances on wildlife habitat. We examined the cumulative effects of logging, roads, land-use change, fire, and bark beetle outbreaks on future habitat for olive-sided flycatcher (Contopus cooperi), a steeply declining aerial insectiv…	2021	10.3389/fevo.2021.635872	Yes	No	NA	NA	NA	NA	NA
Shimizu-Kimura, Y; Accad, A; Shapcott, A	The relationship between climate change and the endangered rainforest shrub Triunia robusta (Proteaceae) endemic to southeast Queensland, Australia	SCIENTIFIC REPORTS	Threatened species in rainforests may be vulnerable to climate change, because of their potentially narrow thermal tolerances, small population sizes and restricted distributions. This study modelled climate induced changes on the habitat distribution of the endangered rainforest plant Triunia robusta, endemic to southeast Queensland, Australia. Species distribution models were developed for east…	2017	10.1038/srep46399	Yes	Yes	Yes	Yes	No	No	No
Catterall, S; Cook, AR; Marion, G; Butler, A; Hulme, PE	Accounting for uncertainty in colonisation times: a novel approach to modelling the spatio-temporal dynamics of alien invasions using distribution data	ECOGRAPHY	A novel, yet generic, Bayesian approach to parameter inference in a stochastic, spatio-temporal model of dispersal and colonisation is developed and applied to the invasion of a region by an alien plant species. The method requires species distribution data from multiple time points, and accounts for temporal uncertainty in colonisation times inherent in such data. Covariates, such as climate par…	2012	10.1111/j.1600-0587.2011.07190.x	No	NA	NA	NA	NA	NA	NA
Fordham, DA; Brook, BW; Caley, MJ; Bradshaw, CJA; Mellin, C	Conservation management and sustainable harvest quotas are sensitive to choice of climate modelling approach for two marine gastropods	DIVERSITY AND DISTRIBUTIONS	Aim To establish the robustness of two alternative methods for predicting the future ranges and abundances for two wild-harvested abalone species (Haliotis rubra Donovan 1808 and H. laevigata Leach 1814): single atmosphere-ocean general circulation model (GCM) or ensemble-averaged GCM forecasts. Location South Australia. Methods We assessed the ability of 20 GCMs to simulate observed seasonal sea…	2013	10.1111/ddi.12092	Yes	Yes	Yes	Yes	No	Yes	No
Nogues-Bravo, D; Veloz, S; Holt, BG; Singarayer, J; Valdes, P; Davis, B; Brewer, SC; Williams, JW; Rahbek, C	Amplified plant turnover in response to climate change forecast by Late Quaternary records	NATURE CLIMATE CHANGE	Conservation decisions are informed by twenty-first-century climate impact projections that typically predict high extinction risk(1,2). Conversely, the palaeorecord shows strong sensitivity of species abundances and distributions to past climate changes(3), but few clear instances of extinctions attributable to rising temperatures. However, few studies have incorporated palaeoecological data int…	2016	10.1038/NCLIMATE3146	Yes	Yes	Yes	Yes	Yes	No	No
Prada, C; Hanna, B; Budd, AF; Woodley, CM; Schmutz, J; Grimwood, J; Iglesias-Prieto, R; Pandolfi, JM; Levitan, D; Johnson, KG; Knowlton, N; Kitano, H; DeGiorgio, M; Medina, M	Empty Niches after Extinctions Increase Population Sizes of Modern Corals	CURRENT BIOLOGY	Large environmental fluctuations often cause mass extinctions, extirpating species and transforming communities [1, 2]. While the effects on community structure are evident in the fossil record, demographic consequences for populations of individual species are harder to evaluate because fossils reveal relative, but not absolute, abundances. However, genomic analyses of living species that have s…	2016	10.1016/j.cub.2016.09.039	No	NA	NA	NA	NA	NA	NA
Martinez-Mendez, N; Mejia, O; de la Cruz, FRM	The past, present and future of a lizard: The phylogeography and extinction risk of Sceloporus serrifer (Squamata: Phrynosomatidae) under a global warming scenario	ZOOLOGISCHER ANZEIGER	According to the cold-climate hypothesis, viviparity in reptiles evolved in cold environments to allow females to maintain adequate temperatures for their embryos. We were interested in understanding the past climate conditions that allowed the secondary invasion of viviparous species in lowlands and whether global warming will affect lowland and highland populations in the same way. Thus, we inv…	2015	10.1016/j.jcz.2014.12.004	Yes	Yes	Yes	No	No	No	Yes
Dimobe, K; Ouedraogo, A; Ouedraogo, K; Goetze, D; Stein, K; Schmidt, M; Nacoulma, BMI; Gnoumou, A; Traore, L; Porembski, S; Thiombiano, A	Climate change reduces the distribution area of the shea tree (Vitellaria paradoxa CF Gaertn.) in Burkina Faso	JOURNAL OF ARID ENVIRONMENTS	Vitellaria paradoxa, the shea tree, an economically important fruit-tree species native to savanna regions is threatened in Burkina Faso due to overexploitation and changing land-use. Furthermore, it remains unclear how climate change will influence its frequency and distribution. We investigated the impact of climate change on the projected spatial distribution of favorable habitats for V. parad…	2020	10.1016/j.jaridenv.2020.104237	Yes	Yes	Yes	Yes	No	Implied	No
Valavi, R; Shafizadeh-Moghadam, H; Matkan, A; Shakiba, A; Mirbagheri, B; Kia, SH	Modelling climate change effects on Zagros forests in Iran using individual and ensemble forecasting approaches	THEORETICAL AND APPLIED CLIMATOLOGY	It is believed that climate change will cause the extinction of many species in the near future. In this study, we assessed the impact of climate change on the climatic suitability of the Persian oak in Zagros forests in southwest Iran, by simulating their conditions under four climate change scenarios in the 2030s, 2050s, 2070s, and 2080s. Additionally, we evaluated the predictive performance of…	2019	10.1007/s00704-018-2625-z	Yes	Yes	Yes	Yes	No	Yes	No
Wilsey, C; Taylor, L; Bateman, B; Jensen, C; Michel, N; Panjabi, A; Langham, G	Climate policy action needed to reduce vulnerability of conservation-reliant grassland birds in North America	CONSERVATION SCIENCE AND PRACTICE	Grassland birds have suffered dramatic population declines and are under threat of further grassland conversion. Simultaneously, grassland regions are projected to have high rates of future climate change. We assessed the vulnerability of grassland birds in North America under scenarios of global climate change reflecting the objectives of the Paris Agreement. The assessment incorporated model-ba…	2019	10.1111/csp2.21	Yes	Yes	Yes	Yes	No	No	No
Farnsworth, EJ; Ogurcak, DE	Biogeography and decline of rare plants in New England: Historical evidence and contemporary monitoring	ECOLOGICAL APPLICATIONS	Detecting range shifts and contractions is critical for determining the conservation priority of rare and declining taxa. However, data on rare species occurrences frequently lack precise information on locations and habitats and may present a biased picture of biogeographic distributions and presumed habitat preferences. Herbarium or museum specimen data, which otherwise could be useful proxies …	2006	10.1890/1051-0761(2006)016[1327:BADORP]2.0.CO;2	No	NA	NA	NA	NA	NA	NA
Jongsomjit, D; Stralberg, D; Gardali, T; Salas, L; Wiens, J	Between a rock and a hard place: the impacts of climate change and housing development on breeding birds in California	LANDSCAPE ECOLOGY	Although the effects of climate change on species distributions have received considerable attention, land-use change continues to threaten wildlife by contributing to habitat loss and degradation. We compared projected spatial impacts of climate change and housing development across a range of housing densities on California's birds to evaluate the relative potential impacts of each. We used spe…	2013	10.1007/s10980-012-9825-1	Yes	Yes	Yes	Yes	No	No	No
Meineri, E; Hylander, K	Fine-grain, large-domain climate models based on climate station and comprehensive topographic information improve microrefugia detection	ECOGRAPHY	Large-domain species distribution models (SDMs) fail to identify microrefugia, as they are based on climate estimates that are either too coarse or that ignore relevant topographic climate-forcing factors. Climate station data are considered inadequate to produce such estimates, a viewpoint we challenge here. Using climate stations and topographic data, we developed three sets of large-domain (45…	2017	10.1111/ecog.02494	Yes	Yes	Yes	Yes	No	Yes	Yes
Kaky, E; Gilbert, F	Assessment of the extinction risks of medicinal plants in Egypt under climate change by integrating species distribution models and IUCN Red List criteria	JOURNAL OF ARID ENVIRONMENTS	The IUCN Red List of Threatened Species is one of the most important of all conservation indicators, but most developing countries do not have enough information with which to make assessments. The use of species distribution models (SDMs) to predict habitat suitability, both currently and in the future under the effects of climate change, offers a potential solution for estimating extinction ris…	2019	10.1016/j.jaridenv.2019.05.016	Yes	Yes	Yes	Yes	Yes	No	No
Lacher, I; Schwartz, MW	Empirical test on the relative climatic sensitivity between individuals of narrowly and broadly distributed species	ECOSPHERE	Climate change is already influencing global ecology, exacerbating human-induced biodiversity loss with potentially devastating results. A first step to addressing climate change impacts on conservation is to better understand how and to what extent species will be affected. Species with smaller geographic distributions are commonly perceived to be at highest risk of extinction. However, estimate…	2016	10.1002/ecs2.1227	No	NA	NA	NA	NA	NA	NA
Alves, C; Sousa-Silva, R; Marcos, B; Georges, D; Lomba, A	Hoping the best, expecting the worst: forecasting the potential impacts of climate and land-use change on Iberian plants of conservation concern	PLANT ECOLOGY & DIVERSITY	Background: Worldwide, halting biodiversity loss is still a major challenge. Climate and land-use change (CLUC) are major drivers of species decline, and further expected to drive species' future ranges. Understanding how these changes may impact species in the future is thus of utmost importance in the context of conservation and monitoring. This is especially critical for species of conservatio…	2019	10.1080/17550874.2019.1641756	Yes	Yes	Yes	Yes	No	Yes	No
Ledig, FT; Rehfeldt, GE; Jaquish, B	PROJECTIONS OF SUITABLE HABITAT UNDER CLIMATE CHANGE SCENARIOS: IMPLICATIONS FOR TRANS-BOUNDARY ASSISTED COLONIZATION	AMERICAN JOURNAL OF BOTANY	Premise of the study: Climate change may threaten endemic species with extinction, particularly relicts of the Arcto-Tertiary Forest, by elimination of their contemporary habitat. Projections of future habitat are necessary to plan for conservation of these species. Methods: We used spline climatic models and modified Random Forests statistical procedures to predict suitable habitats for Brewer s…	2012	10.3732/ajb.1200059	Yes	Yes	Yes	Yes	No	Implied	No
Giezendanner, J; Bertuzzo, E; Pasetto, D; Guisan, A; Rinaldo, A	A minimalist model of extinction and range dynamics of virtual mountain species driven by warming temperatures	PLOS ONE	A longstanding question in ecology concerns the prediction of the fate of mountain species under climate change, where climatic and geomorphic factors but also endogenous species characteristics are jointly expected to control species distributions. A significant step forward would single out reliably landscape effects, given their constraining role and relative ease of theoretical manipulation. …	2019	10.1371/journal.pone.0213775	No	NA	NA	NA	NA	NA	NA
Zhang, XY; Wei, HY; Zhang, XH; Liu, J; Zhang, QZ; Gu, W	Non-Pessimistic Predictions of the Distributions and Suitability of Metasequoia glyptostroboides under Climate Change Using a Random Forest Model	FORESTS	Metasequoia glyptostroboides Hu & W. C. Cheng, which is a remarkable rare relict plant, has gradually been reduced to its current narrow range due to climate change. Understanding the comprehensive distribution of M. glyptostroboides under climate change on a large spatio-temporal scale is of great significance for determining its forest adaptation. In this study, based on 394 occurrence data and…	2020	10.3390/f11010062	Yes	Yes	Yes	Yes	No	No	No
Lyons, MP; Kozak, KH	Vanishing islands in the sky? A comparison of correlation- and mechanism-based forecasts of range dynamics for montane salamanders under climate change	ECOGRAPHY	Forecasting the effects of climate change on species and populations is a fundamental goal of conservation biology, especially for montane endemics which seemingly are under the greatest threat of extinction given their association with cool, high elevation habitats. Species distribution models (also known as niche models) predict where on the landscape there is suitable habitat for a species of …	2020	10.1111/ecog.04282	Yes	Yes	Yes	Yes	No	No	No
Ke, A; Luskin, MS	Integrating disparate occurrence reports to map data-poor species ranges and occupancy: a case study of the Vulnerable bearded pig Sus barbatus	ORYX	Monitoring species ranges and suitable and occupied habitat are core components of biogeography, ecology and conservation biology, but it is difficult to do for rare, cryptic, wide-ranging, migratory or nomadic species. We present a transparent and objective process to combine multiple types of locality data (peer-reviewed and grey literature, museum collections, camera-trap inventories, and citi…	2019	10.1017/S0030605317000382	No	NA	NA	NA	NA	NA	NA
Nooten, SS; Hughes, L	The power of the transplant: direct assessment of climate change impacts	CLIMATIC CHANGE	Understanding the factors that limit species distributions has become increasingly important in the face of rapid climate change. Many approaches have been used to predict responses of species and communities to new environmental challenges, including species distribution modelling, glasshouse and growth cabinet experiments, and small-scale field manipulations, all of which have both advantages a…	2017	10.1007/s10584-017-2037-6	No	NA	NA	NA	NA	NA	NA
Hof, AR; Jansson, R; Nilsson, C	How biotic interactions may alter future predictions of species distributions: future threats to the persistence of the arctic fox in Fennoscandia	DIVERSITY AND DISTRIBUTIONS	Aim With climate change, reliable predictions of future species geographic distributions are becoming increasingly important for the design of appropriate conservation measures. Species distribution models (SDMs) are widely used to predict geographic range shifts in response to climate change. However, because species communities are likely to change with the climate, accounting for biotic intera…	2012	10.1111/j.1472-4642.2011.00876.x	Yes	Yes	Yes	Yes	No	Yes	No
Varela, S; Lobo, JM; Rodriguez, J; Batra, P	Were the Late Pleistocene climatic changes responsible for the disappearance of the European spotted hyena populations? Hindcasting a species geographic distribution across time	QUATERNARY SCIENCE REVIEWS	This article examines the role of the Late Pleistocene climatic changes in the disappearance of the European populations of spotted hyenas. A species distribution model was built using both current and past environmental requirements of the species. Model projections were made with climatic scenarios provided by the GENESIS 2.0 General Circulation Model (126 ka, 42 ka, 30 ka and 21 ka). Those pro…	2010	10.1016/j.quascirev.2010.04.017	Yes	Historic	NA	NA	NA	NA	NA
Perez-Moreno, H; Martinez-Meyer, E; Mainero, JS; Rojas-Soto, O	Climatic patterns in the establishment of wintering areas by North American migratory birds	ECOLOGY AND EVOLUTION	Long-distance migration in birds is relatively well studied in nature; however, one aspect of this phenomenon that remains poorly understood is the pattern of distribution presented by species during arrival to and establishment of wintering areas. Some studies suggest that the selection of areas in winter is somehow determined by climate, given its influence on both the distribution of bird spec…	2016	10.1002/ece3.1973	Yes	No	NA	NA	NA	NA	NA
Bladon, AJ; Donald, PF; Collar, NJ; Denge, J; Dadacha, G; Wondafrash, M; Green, RE	Climatic change and extinction risk of two globally threatened Ethiopian endemic bird species	PLOS ONE	Climate change is having profound effects on the distributions of species globally. Trait-based assessments predict that specialist and range-restricted species are among those most likely to be at risk of extinction from such changes. Understanding individual species' responses to climate change is therefore critical for informing conservation planning. We use an established Species Distribution…	2021	10.1371/journal.pone.0249633	Yes	Yes	Yes	Yes	No	Yes	No
Milicic, M; Vujic, A; Cardoso, P	Effects of climate change on the distribution of hoverfly species (Diptera: Syrphidae) in Southeast Europe	BIODIVERSITY AND CONSERVATION	Climate change presents a serious threat to global biodiversity. Loss of pollinators in particular has major implications, with extirpation of these species potentially leading to severe losses in agriculture and, thus, economic losses. In this study, we forecast the effects of climate change on the distribution of hoverflies in Southeast Europe using species distribution modelling and climate ch…	2018	10.1007/s10531-017-1486-6	Yes	Yes	Yes	Yes	No	No	No
Homburg, K; Brandt, P; Drees, C; Assmann, T	Evolutionarily significant units in a flightless ground beetle show different climate niches and high extinction risk due to climate change	JOURNAL OF INSECT CONSERVATION	Species distribution models (SDMs), especially those basing on climatic parameters, have frequently been used to project future species ranges and to develop conservation strategies. As suggested by several authors, we considered both different dispersal abilities and different evolutionarily significant units (ESUs, as determined in an earlier genetic survey). For our study species, the flightle…	2014	10.1007/s10841-014-9685-x	Yes	Yes	Yes	Yes	No	Yes	No
Rodder, D; Kielgast, J; Lotters, S	Future potential distribution of the emerging amphibian chytrid fungus under anthropogenic climate change	DISEASES OF AQUATIC ORGANISMS	Anthropogenic climate change poses a major threat to global biodiversity with a potential to alter biological interactions at all spatial scales. Amphibians are the most threatened vertebrates and have been subject to increasing conservation attention over the past decade. A particular concern is the pandemic emergence of the parasitic chytrid fungus Batrachochytrium dendrobatidis, which has been…	2010	10.3354/dao02197	Yes	Yes	Yes	Yes	No	No	No
Ferraz, KMPMD; Morato, RG; Bovo, AAA; da Costa, COR; Ribeiro, YGG; de Paula, RC; Desbiez, ALJ; Angelieri, CSC; Traylor-Holzer, K	Bridging the gap between researchers, conservation planners, and decision makers to improve species conservation decision-making	CONSERVATION SCIENCE AND PRACTICE	Species distribution modeling (SDM) is a promising tool for priority setting, conservation decision-making and overall support for species conservation. We developed a participatory modeling process (PMP) to ensure both the proper use of SDMs as well as their efficacy and impact as a conservation tool. The PMP using SDM has assisted conservation planning in a number of situations, including more …	2021	10.1111/csp2.330	Yes	No	NA	NA	NA	NA	NA
Gomez, VCG; Verdu, JR; Zurita, GA	Thermal niche helps to explain the ability of dung beetles to exploit disturbed habitats	SCIENTIFIC REPORTS	In terrestrial ecosystems, insects face a wide range of temperatures among habitats and time; consequently, the thermal niche is one of the main determinants of habitat selection and temporal patterns of activity. The replacement of native forests changes micro-climatic conditions and reduces the diversity of dung beetles; however, the physiological mechanisms behind these changes are not clear. …	2020	10.1038/s41598-020-70284-8	No	NA	NA	NA	NA	NA	NA
Monsarrat, S; Novellie, P; Rushworth, I; Kerley, G	Shifted distribution baselines: neglecting long-term biodiversity records risks overlooking potentially suitable habitat for conservation management	PHILOSOPHICAL TRANSACTIONS OF THE ROYAL SOCIETY B-BIOLOGICAL SCIENCES	Setting appropriate conservation measures to halt the loss of biodiversity requires a good understanding of species' habitat requirements and potential distribution. Recent (past few decades) ecological data are typically used to estimate and understand species' ecological niches. However, historical local extinctions may have truncated species-environment relationships, resulting in a biased per…	2019	10.1098/rstb.2019.0215	Yes	No	NA	NA	NA	NA	NA
Staniczenko, PPA; Sivasubramaniam, P; Suttle, KB; Pearson, RG	Linking macroecology and community ecology: refining predictions of species distributions using biotic interaction networks	ECOLOGY LETTERS	Macroecological models for predicting species distributions usually only include abiotic environmental conditions as explanatory variables, despite knowledge from community ecology that all species are linked to other species through biotic interactions. This disconnect is largely due to the different spatial scales considered by the two sub-disciplines: macroecologists study patterns at large ex…	2017	10.1111/ele.12770	Yes	Yes	Yes	Yes	No	No	No
White, HJ; Montgomery, IW; Lennon, JJ	Contribution of local rarity and climatic suitability to local extinction and colonization varies with species traits	JOURNAL OF ANIMAL ECOLOGY	Changes in species distributions through local extinction and colonization events are a major consequence of climate change. The mechanisms underlying these processes, however, are yet to be fully understood. We investigate the effects of climatic suitability and local rarity on local extinction and colonization of British birds. We test the hypothesis that local extinction and colonization on de…	2018	10.1111/1365-2656.12881	No	NA	NA	NA	NA	NA	NA
Mokany, K; Bush, A; Ferrier, S	Community assembly processes restrict the capacity for genetic adaptation under climate change	ECOGRAPHY	Given the magnitude and rate of ongoing climate change, the physiological capacity of species to tolerate extreme conditions will play a key role in influencing outcomes for biodiversity. It is also possible that species will respond to changes in climate by shifting their physiological tolerances, through genetic adaptation. How these processes influence biodiversity outcomes will be crucial in …	2019	10.1111/ecog.03994	No	NA	NA	NA	NA	NA	NA
BRERETON, R; BENNETT, S; MANSERGH, I	ENHANCED GREENHOUSE CLIMATE-CHANGE AND ITS POTENTIAL EFFECT ON SELECTED FAUNA OF SOUTH-EASTERN AUSTRALIA - A TREND ANALYSIS	BIOLOGICAL CONSERVATION	It has been predicted that enhanced greenhouse climate change will modify the global climate and consequently cause large-scale changes to the distribution of flora and fauna. This study examined the potential effect of enhanced greenhouse climate change on the distribution of 42 species of fauna of south-eastern Australia. The best available information regarding faunal distributions and predict…	1995	10.1016/0006-3207(94)00016-J	Yes	Yes	Yes	Yes	No	Yes	No
Hu, JH; Hu, HJ; Jiang, ZG	The impacts of climate change on the wintering distribution of an endangered migratory bird	OECOLOGIA	There is now ample evidence of the effects of anthropogenic climate change on the distribution and abundance of species. The black-faced spoonbill (Platalea minor) is an endangered migratory species and endemic to East Asia. Using a maximum entropy approach, we predicted the potential wintering distribution for spoonbills and modeled the effects of future climate change. Elevation, human influenc…	2010	10.1007/s00442-010-1732-z	Yes	Yes	Yes	Yes	No	No	No
Jiang, F; Zhang, JJ; Gao, HM; Cai, ZY; Zhou, XW; Li, SQ; Zhang, TZ	Musk deer (Moschus spp.) face redistribution to higher elevations and latitudes under climate change in China	SCIENCE OF THE TOTAL ENVIRONMENT	The population of wild musk deer (Moschus spp.) has declined in recent decades and reached an endangered status in China. Global climate change may drive the extinction rate of these species. To understand the implications of global warming on the future potential space utilization and migration direction of musk deer, both the maximum entropy model and barycenter migration analysis were utilized…	2020	10.1016/j.scitotenv.2019.135335	Yes	Yes	Yes	Yes	No	No	No
Erasmus, BFN; Van Jaarsveld, AS; Chown, SL; Kshatriya, M; Wessels, KJ	Vulnerability of South African animal taxa to climate change	GLOBAL CHANGE BIOLOGY	The responsiveness of South African fauna to climate change events is poorly documented and not routinely incorporated into regional conservation planning. We model the likely range alterations of a representative suite of 179 animal species to climate change brought about by the doubling of CO2 concentrations. This scenario is expected to cause a mean temperature increase of 2 degreesC. We appli…	2002	10.1046/j.1365-2486.2002.00502.x	Yes	Yes	Yes	Yes	No	Yes	Yes
Beaumont, LJ; Hughes, L; Pitman, AJ	Why is the choice of future climate scenarios for species distribution modelling important?	ECOLOGY LETTERS	Species distribution models (SDMs) are common tools for assessing the potential impact of climate change on species ranges. Uncertainty in SDM output occurs due to differences among alternate models, species characteristics and scenarios of future climate. While considerable effort is being devoted to identifying and quantifying the first two sources of variation, a greater understanding of clima…	2008	10.1111/j.1461-0248.2008.01231.x	No	NA	NA	NA	NA	NA	NA
Struecker, BP; Milanovich, JR	PREDICTED SUITABLE HABITAT DECLINES FOR MIDWESTERN UNITED STATES AMPHIBIANS UNDER FUTURE CLIMATE CHANGE AND LAND-USE CHANGE SCENARIOS	HERPETOLOGICAL CONSERVATION AND BIOLOGY	With current declines of vertebrate taxa meeting or exceeding those of historic mass extinction events, there is a growing need to investigate the main drivers of losses. Two of the main drivers of declines are global climate and land-use changes, both affecting multiple groups of taxa. Amphibians are at great risk from these two drivers of change and investigations into the impact of future chan…	2017	NA	Yes	Yes	Yes	Yes	No	No	No
Araujo, MB; Whittaker, RJ; Ladle, RJ; Erhard, M	Reducing uncertainty in projections of extinction risk from climate change	GLOBAL ECOLOGY AND BIOGEOGRAPHY	Aim Concern over the implications of climate change for biodiversity has led to the use of species-climate 'envelope' models to forecast risks of species extinctions under climate change scenarios. Recent studies have demonstrated significant variability in model projections and there remains a need to test the accuracy of models and to reduce uncertainties. Testing of models has been limited by …	2005	10.1111/j.1466-822x.2005.00182.x	Yes	Historic	Yes	Yes	No	No	No
Mothes, CC; Howell, HJ; Searcy, CA	Habitat suitability models for the imperiled wood turtle (Glyptemys insculpta) raise concerns for the species' persistence under future climate change	GLOBAL ECOLOGY AND CONSERVATION	The use of ecological niche models to predict how future climate change may impact habitat suitability is a critical component of imperiled species management. These models allow for the identification of areas with high future suitability that will support the persistence of the species. We developed an ecological niche model and performed protected areas analysis to assess the current and futur…	2020	10.1016/j.gecco.2020.e01247	Yes	Yes	Yes	Yes	No	Implied	No
Bino, G; Kingsford, RT; Wintle, BA	A stitch in time - Synergistic impacts to platypus metapopulation extinction risk	BIOLOGICAL CONSERVATION	The unique platypus is currently listed as 'Near-Threatened' under the IUCN Red List based on observed population declines and local extinctions, though significant uncertainty exists about its current distribution and abundance. We did the first population viability analysis across its entire range, using distribution and metapopulation data and models that integrate key threatening processes. W…	2020	10.1016/j.biocon.2019.108399	Yes	Yes	Yes	Yes	Yes	No	Yes
Bruniche-Olsen, A; Westerman, R; Kazmierczyk, Z; Vertyankin, VV; Godard-Codding, C; Bickham, JW; DeWoody, JA	The inference of gray whale (Eschrichtius robustus) historical population attributes from whole-genome sequences	BMC EVOLUTIONARY BIOLOGY	Background: Commercial whaling caused extensive demographic declines in many great whale species, including gray whales that were extirpated from the Atlantic Ocean and dramatically reduced in the Pacific Ocean. The Eastern Pacific gray whale has recovered since the 1982 ban on commercial whaling, but the Western Pacific gray whale-once considered possibly extinct-consists of only about 200 indiv…	2018	10.1186/s12862-018-1204-3	Yes	Yes	Yes	Yes	No	No	No
Anderson, RP	A framework for using niche models to estimate impacts of climate change on species distributions	CLIMATE CHANGE AND SPECIES INTERACTIONS: WAYS FORWARD	Predicting species geographic distributions in the future is an important yet exceptionally challenging endeavor. Overall, it requires a two-step process: (1) a niche model characterizing suitability, applied to projections of future conditions and linked to (2) a dispersal/demographic simulation estimating the species' future occupied distribution. Despite limitations, for the vast majority of s…	2013	10.1111/nyas.12264	Yes	NA	NA	NA	NA	NA	NA
Thuiller, W; Broennimann, O; Hughes, G; Alkemade, JRM; Midgley, GF; Corsi, F	Vulnerability of African mammals to anthropogenic climate change under conservative land transformation assumptions	GLOBAL CHANGE BIOLOGY	Recent observations show that human-induced climate change (CC) and land transformation (LT) are threatening wildlife globally. Thus, there is a need to assess the sensitivity of wildlife on large spatial scales and evaluate whether national parks (NPs), a key conservation tools used to protect species, will meet their mandate under future CC and LT conditions. Here, we assess the sensitivity of …	2006	10.1111/j.1365-2486.2006.01115.x	Yes	Yes	Yes	Yes	Yes	No	Yes
Klamt, M; Thompson, R; Davis, J	Early response of the platypus to climate warming	GLOBAL CHANGE BIOLOGY	Combining a climatic envelope modelling technique with more than two centuries (1800-2009) of distribution records has revealed the effects of a changing climate on the egg-laying monotreme, the platypus, Ornithorhynchus anatinus. We show that the main factor associated with platypus occurrence switched from aquatic habitat availability (estimated by rainfall) to thermal tolerances (estimated by …	2011	10.1111/j.1365-2486.2011.02472.x	Yes	Yes	Yes	Yes	No	No	No
Berriozabal-Islas, C; Ramirez-Bautista, A; Torres-Angeles, F; Rodrigues, JFM; Macip-Rios, R; Octavio-Aguilar, P	Climate change effects on turtles of the genusKinosternon(Testudines: Kinosternidae): an assessment of habitat suitability and climate niche conservatism	HYDROBIOLOGIA	The Chelonian lineage has been exposed to several climate change events along its evolutionary history, but the rapid contemporary change in climate patterns has the potential to erode turtle populations. This study focuses on (1) evaluating the climatically suitable area available for 15 species of mud turtles of the genusKinosternon, and on (2) assessing whether or not these species retain thei…	2020	10.1007/s10750-020-04402-y	Yes	Yes	Yes	Yes	No	Yes	No
Alfaro-Ramirez, FU; Ramirez-Albores, JE; Vargas-Hernandez, JJ; Franco-Maass, S; Perez-Suarez, M	Potential reduction of Hartweg's Pine (Pinus hartwegii Lindl.) geographic distribution	PLOS ONE	Geographical distribution of forest species is closely regulated by environmental conditions, particularly temperature and precipitation. Climate change predicted by general circulation models is expected to modify the distribution of many species' distribution, especially those adapted to extreme environmental conditions, leading to large-scale migrations or local extinctions. The aim of this re…	2020	10.1371/journal.pone.0229178	Yes	Yes	Yes	Yes	No	Implied	No
Sieger, CS; Cobben, MMP; Hovestadt, T	Environmental change and variability influence niche evolution of isolated natural populations	REGIONAL ENVIRONMENTAL CHANGE	Most organisms face variable environmental conditions. Strategies to cope with such variation are e.g., bet-hedging, dispersal, or tolerance. With a systematic trend in temperature or other environmental characteristics, e.g., under climate change, species also experience selection pressure towards a changing environmental optimum. Here, we simulate the evolution of niche optimum and width (toler…	2019	10.1007/s10113-019-01534-3	No	NA	NA	NA	NA	NA	NA
Soultan, A; Wikelski, M; Safi, K	Risk of biodiversity collapse under climate change in the Afro-Arabian region	SCIENTIFIC REPORTS	For 107 endemic mammal species in the Afro-Arabian region, Sahara-Sahel and Arabian Desert, we used ensemble species distribution models to: (1) identify the hotspot areas for conservation, (2) assess the potential impact of the projected climate change on the distribution of the focal species, and (3) assign IUCN threat categories for the focal species according to the predicted changes in their…	2019	10.1038/s41598-018-37851-6	Yes	Yes	Yes	Yes	Yes	No	Yes
Adam, AAS; Garcia, RA; Galaiduk, R; Tomlinson, S; Radford, B; Thomas, L; Richards, ZT	Diminishing potential for tropical reefs to function as coral diversity strongholds under climate change conditions	DIVERSITY AND DISTRIBUTIONS	Aim Forecasting the influence of climate change on coral biodiversity and reef functioning is important for informing policy decisions. Dominance shifts, tropicalization and local extinctions are common responses of climate change, but uncertainty surrounds the reliability of predicted coral community transformations. Here, we use species distribution models (SDMs) to assess changes in suitable c…	2021	10.1111/ddi.13400	Yes	Yes	Yes	Yes	No	Yes	No
Geest, EA; Baum, KA	Environmental Variables Influencing Five Speyeria (Lepidoptera: Nymphalidae) Species' Potential Distributions of Suitable Habitat in the Eastern United States	ENVIRONMENTAL ENTOMOLOGY	Five closely related species of greater fritillaries occur in North America east of the Mississippi River: regal fritillary (Speyeria idalia Drury [Lepidoptera: Nymphalidaej), Diana fritillary (Speyeria diana Cramer [Lepidoptera: Nymphalidae]), great spangled fritillary (Speyeria cybele Fabricius [Lepidoptera: Nymphalidae]), Atlantis fritillary (Speyeria atlantis Edwards [Lepidoptera: Nymphalidae…	2021	10.1093/ee/nvab001	Yes	No	NA	NA	NA	NA	NA
Oleas, NH; Feeley, KJ; Fajardo, J; Meerow, AW; Gebelein, J; Francisco-Ortega, J	Muddy Boots Beget Wisdom: Implications for Rare or Endangered Plant Species Distribution Models	DIVERSITY-BASEL	Species distribution models (SDMs) are popular tools for predicting the geographic ranges of species. It is common practice to use georeferenced records obtained from online databases to generate these models. Using three species of Phaedranassa (Amaryllidaceae) from the Northern Andes, we compare the geographic ranges as predicted by SDMs based on online records (after standard data cleaning) wi…	2019	10.3390/d11010010	Yes	No	NA	NA	NA	NA	NA
Abolafya, M; Onmus, O; Sekercioglu, CH; Bilgin, R	Using Citizen Science Data to Model the Distributions of Common Songbirds of Turkey Under Different Global Climatic Change Scenarios	PLOS ONE	In this study, we evaluated the potential impact of climate change on the distributions of Turkey's songbirds in the 21st century by modelling future distributions of 20 resident and nine migratory species under two global climate change scenarios. We combined verified data from an ornithological citizen science initiative (www.kusbank.org) with maximum entropy modeling and eight bioclimatic vari…	2013	10.1371/journal.pone.0068037	Yes	Yes	Yes	Yes	No	Yes	No
Sillero, N	Climate change in action: local elevational shifts on Iberian amphibians and reptiles	REGIONAL ENVIRONMENTAL CHANGE	Species are shifting their elevational ranges in response to climate change. Elevational shifts have been documented frequently in many species of flora and fauna but very few times in amphibians and reptiles. Here, I compare 74 transects in the western part of the Central System mountain range (Salamanca province, Spain) sampled in two periods: 2000-2002 and 2016-2018. I compared between samplin…	2021	10.1007/s10113-021-01831-w	No	No	NA	NA	NA	NA	NA
Monroy-Gamboa, AG; Cab-Sulub, L; Lavariega, MC; Alvarez-Castaneda, ST	Modeling biodiversity changes and conservation issues in a desert sky island	JOURNAL OF ARID ENVIRONMENTS	Sky islands are unique systems composed of well-defined biotic communities established along an elevation gradient. Habitat restrictions associated to climate change make the species vulnerable. This study aimed to forecast the changes in the distribution patterns, altitude and the slope effect in selected plant and vertebrate species inhabiting the sky island Sierra La Laguna as a result of the …	2021	10.1016/j.jaridenv.2021.104481	Yes	Yes	Yes	Yes	No	Yes	No
Fuller, A; Dawson, T; Helmuth, B; Hetem, RS; Mitchell, D; Maloney, SK	Physiological Mechanisms in Coping with Climate Change	PHYSIOLOGICAL AND BIOCHEMICAL ZOOLOGY	Although many studies have modeled the effects of climate change on future species distributions and extinctions, the theoretical approach most commonly used-climate envelope modeling-typically ignores the potential physiological capacity of animals to respond to climate change. We explore the consequences of the phenotypic plasticity available to animals, by examining physiological responses of …	2010	10.1086/652242	No	NA	NA	NA	NA	NA	NA
Hein, CL; Ohlund, G; Englund, G	Dispersal through stream networks: modelling climate-driven range expansions of fishes	DIVERSITY AND DISTRIBUTIONS	Aim To incorporate dispersal through stream networks into models predicting the future distribution of a native, freshwater fish given climate change scenarios. Location Sweden. Methods We used logistic regression to fit climate and habitat data to observed pike (Esox lucius Linnaeus) distributions in 13,476 lakes. We used GIS to map dispersal pathways through streams. Lakes either (1) contained …	2011	10.1111/j.1472-4642.2011.00776.x	Yes	Yes	Yes	Yes	No	No	No
DeSantis, LRG; Feranec, RS; MacFadden, BJ	Effects of Global Warming on Ancient Mammalian Communities and Their Environments	PLOS ONE	Background: Current global warming affects the composition and dynamics of mammalian communities and can increase extinction risk; however, long-term effects of warming on mammals are less understood. Dietary reconstructions inferred from stable isotopes of fossil herbivorous mammalian tooth enamel document environmental and climatic changes in ancient ecosystems, including C-3/C-4 transitions an…	2009	10.1371/journal.pone.0005750	No	NA	NA	NA	NA	NA	NA
Massimino, D; Johnston, A; Pearce-Higgins, JW	The geographical range of British birds expands during 15 years of warming	BIRD STUDY	Capsule Abundance monitoring data suggest that the short-term response of breeding birds to recent warming in Great Britain has been range expansion, caused by poleward shifts of leading range margins and no significant shifts of trailing range margins.Aims To quantify latitudinal and elevational shifts of breeding bird populations in Great Britain and test for differential shifts in range margin…	2015	10.1080/00063657.2015.1089835	Yes	Historic	Yes	Yes	No	No	No
Akin-Fajiye, M; Gurevitch, J	The influence of environmental factors on the distribution and density of invasive Centaurea stoebe across Northeastern USA	BIOLOGICAL INVASIONS	Centaurea stoebe is an emerging invader in northeast US, and is a major invasive plant in the northern Midwest and western USA. Although it has been present in New York State (NYS) for over 100years, its apparent recent population increases and spread provide a rare opportunity to study a plant in the early stages of invasion. Using occurrence, density and change in density in species distributio…	2018	10.1007/s10530-018-1755-7	Yes	No	NA	NA	NA	NA	NA
Tingley, MW; Koo, MS; Moritz, C; Rush, AC; Beissinger, SR	The push and pull of climate change causes heterogeneous shifts in avian elevational ranges	GLOBAL CHANGE BIOLOGY	Projected effects of climate change on animal distributions primarily focus on consequences of temperature and largely ignore impacts of altered precipitation. While much evidence supports temperature-driven range shifts, there is substantial heterogeneity in species' responses that remains poorly understood. We resampled breeding ranges of birds across three elevational transects in the Sierra N…	2012	10.1111/j.1365-2486.2012.02784.x	No	NA	NA	NA	NA	NA	NA
Kumar, D; Singh, M; Sharma, S	FATE OF IMPORTANT MEDICINAL PLANTS IN THE EASTERN HIMALAYA IN CHANGING CLIMATE SCENARIOS: A CASE OF PANAX PSEUDOGINSENG WALL	APPLIED ECOLOGY AND ENVIRONMENTAL RESEARCH	Monitoring the impact of climate change on forest ecosystems, particularly at the species level, can be currently observed in many parts of the world. In this study, Maxent species distribution modelling algorithm was used to predict the suitable habitat for the medicinally important species; Panax pseudoginseng in Sikkim Himalaya The nineteen bioclimatic variables from Worldclim database were us…	2019	10.15666/aeer/1706_1349313511	Yes	Yes	Yes	Yes	No	No	No
Fordham, DA; Wigley, TML; Watts, MJ; Brook, BW	Strengthening forecasts of climate change impacts with multi-model ensemble averaged projections using MAGICC/SCENGEN 5.3	ECOGRAPHY	Climate output from general circulation models (GCMs) is being used with increasing frequency to explore potential climate change impacts on species distributional range shifts and extinction probability. However, different GCMs do not perform equally well in their ability to hindcast the key climatic factors that potentially influence species distributions. Previous research has demonstrated tha…	2012	10.1111/j.1600-0587.2011.07398.x	No	NA	NA	NA	NA	NA	NA
Oshima, JED; Jorge, MLSP; Sobral-Souza, T; Borger, L; Keuroghlian, A; Peres, CA; Vancine, MH; Collen, B; Ribeiro, MC	Setting priority conservation management regions to reverse rapid range decline of a key neotropical forest ungulate	GLOBAL ECOLOGY AND CONSERVATION	Mammals are important components of biodiversity that have been drastically and rapidly impacted by climate change, habitat loss, and anthropogenic pressure. Understanding key species distribution to optimize conservation targets is both urgent and necessary to reverse the current biodiversity crisis. Herein, we applied habitat suitability models for a key Neotropical forest ungulate, the white-l…	2021	10.1016/j.gecco.2021.e01796	Yes	No	NA	NA	NA	NA	NA
Exposito-Alonso, M; Vasseur, F; Ding, W; Wang, G; Burbano, HA; Weigel, D	Genomic basis and evolutionary potential for extreme drought adaptation in Arabidopsis thaliana	NATURE ECOLOGY & EVOLUTION	As Earth is currently experiencing dramatic climate change, it is of critical interest to understand how species will respond to it. The chance of a species withstanding climate change is likely to depend on the diversity within the species and, particularly, whether there are sub-populations that are already adapted to extreme environments. However, most predictive studies ignore that species co…	2018	10.1038/s41559-017-0423-0	Yes	Yes	Yes	No	No	No	No
Mo, LC; Liu, JK; Zhang, H; Xie, Y	The predicted effects of climate change on local species distributions around Beijing, China	JOURNAL OF FORESTRY RESEARCH	To assist conservationists and policymakers in managing and protecting forests in Beijing from the effects of climate change, this study predicts changes for 2012-2112 in habitable areas of three tree species-Betula platyphylla, Quercus palustris, Platycladus orientalis,plus other mixed broadleaf species-in Beijing using a classification and regression tree niche model under the International Pan…	2020	10.1007/s11676-019-00993-y	Yes	Yes	Yes	Yes	No	Yes	No
de Oliveira, G	Human occupation explains species invasion better than biotic stability: evaluating Artocarpus heterophyllus Lam. (Moraceae; jackfruit) invasion in the Neotropics	JOURNAL OF PLANT ECOLOGY	Biological invasions are recognized to put native species in risk of extinction. In this study, I tested whether the invasion of Artocarpus heterophyllus Lam. (Moraceae; jackfruit) in the Neotropics was explained by its biotic stability, an intrinsic force, or by human occupation, an extrinsic force. I used an ensemble framework combining 12 ecological niche models (ENMs) and 4 atmosphere-ocean g…	2018	10.1093/jpe/rtx017	Yes	Yes	Yes	No	No	No	No
Kuemmerle, T; Perzanowski, K; Chaskovskyy, O; Ostapowicz, K; Halada, L; Bashta, AT; Kruhlov, I; Hostert, P; Waller, DM; Radeloff, VC	European Bison habitat in the Carpathian Mountains	BIOLOGICAL CONSERVATION	European Bison (Bison bonasus) barely escaped extinction in the early 20th century and now only occur in small isolated herds scattered across Central and Eastern Europe. The species survival in the wild depends on identifying suitable habitat for establishing bison metapopulations via reintroductions of new herds We assessed European Bison habitat across the Carpathian Mountains, a stronghold of…	2010	10.1016/j.biocon.2009.12.038	Yes	No	NA	NA	NA	NA	NA
Platts, PJ; Garcia, RA; Hof, C; Foden, W; Hansen, LA; Rahbek, C; Burgess, ND	Conservation implications of omitting narrow-ranging taxa from species distribution models, now and in the future	DIVERSITY AND DISTRIBUTIONS	AimSpecies distribution modelling (SDM) is commonly used to predict spatial patterns of biodiversity across sets of taxa with sufficient distributional records, while omitting narrow-ranging species due to statistical constraints. We investigate the implications of this dichotomy for conservation priority setting in Africa, now and in the future. LocationSub-Saharan Africa (excluding islands). Me…	2014	10.1111/ddi.12244	Yes	Yes	Yes	No	No	No	No
Bassler, C; Muller, J; Hothorn, T; Kneib, T; Badeck, F; Dziock, F	Estimation of the extinction risk for high-montane species as a consequence of global warming and assessment of their suitability as cross-taxon indicators	ECOLOGICAL INDICATORS	The evidence for climate change is increasing, and global warming could lead to the extinction of some species. Here we estimated the extinction risk of six high-montane species of different taxonomic groups (fern, vascular plant, wood-inhabiting fungus, mollusk, saproxylic beetle, and bird) by modeling their occurrence under two global warming scenarios. We also assessed the cross-taxon indicato…	2010	10.1016/j.ecolind.2009.06.014	Yes	Yes	Yes	Yes	NA	Yes	NA
Rogers, JB; Stein, ED; Beck, MW; Ambrose, RF	The impact of climate change induced alterations of streamflow and stream temperature on the distribution of riparian species	PLOS ONE	Distributions of riparian species will likely shift due to climate change induced alterations in temperature and rainfall patterns, which alter stream habitat. Spatial forecasting of suitable habitat in projected climatic conditions will inform management interventions that support wildlife. Challenges in developing forecasts include the need to consider the large number of riparian species that …	2020	10.1371/journal.pone.0242682	Yes	Yes	Yes	Yes	No	No	No
Tessarolo, G; Ladle, R; Rangel, T; Hortal, J	Temporal degradation of data limits biodiversity research	ECOLOGY AND EVOLUTION	Spatial and/or temporal biases in biodiversity data can directly influence the utility, comparability, and reliability of ecological and evolutionary studies. While the effects of biased spatial coverage of biodiversity data are relatively well known, temporal variation in data quality (i.e., the congruence between recorded and actual information) has received much less attention. Here, we develo…	2017	10.1002/ece3.3259	No	NA	NA	NA	NA	NA	NA
Goodenough, AE; Hart, AG	Correlates of vulnerability to climate-induced distribution changes in European avifauna: habitat, migration and endemism	CLIMATIC CHANGE	Accelerated climatic change will alter species' distributions substantially by the end of the 21st Century and studies modeling distribution change using Climatic Envelope Modeling (CEM) are increasingly crucial for understanding long-term biotic implications of climate change. However, most CEM studies generate either all-species means, which are of limited practical use, or copious species-spec…	2013	10.1007/s10584-012-0688-x	No	NA	NA	NA	NA	NA	NA
Gallardo, B; Bacher, S; Bradley, B; Comin, FA; Gallien, L; Jeschke, JM; Sorte, CJB; Vila, M	InvasiBES: Understanding and managing the impacts of Invasive alien species on Biodiversity and Ecosystem Services	NEOBIOTA	Invasive Alien Species (IAS) are amongst the most significant drivers of species extinction and ecosystem degradation, causing negative impacts on ecosystem services and human well-being. InvasiBES, a project funded by BiodivERsA-Belmont Forum for 2019-2021, will use data and models across scales, habitats and species to understand and anticipate the multi-faceted impacts of IAS and to provide to…	2019	10.3897/neobiota.50.35466	No	NA	NA	NA	NA	NA	NA
Hulber, K; Wessely, J; Gattringer, A; Moser, D; Kuttner, M; Essl, F; Leitner, M; Winkler, M; Ertl, S; Willner, W; Kleinbauer, I; Sauberer, N; Mang, T; Zimmermann, NE; Dullinger, S	Uncertainty in predicting range dynamics of endemic alpine plants under climate warming	GLOBAL CHANGE BIOLOGY	Correlative species distribution models have long been the predominant approach to predict species' range responses to climate change. Recently, the use of dynamic models is increasingly advocated for because these models better represent the main processes involved in range shifts and also simulate transient dynamics. A well-known problem with the application of these models is the lack of data …	2016	10.1111/gcb.13232	No	NA	NA	NA	NA	NA	NA
Willis, SG; Foden, W; Baker, DJ; Belle, E; Burgess, ND; Carr, JA; Doswald, N; Garcia, RA; Hartley, A; Hof, C; Newbold, T; Rahbek, C; Smith, RJ; Visconti, P; Young, BE; Butchart, SHM	Integrating climate change vulnerability assessments from species distribution models and trait-based approaches	BIOLOGICAL CONSERVATION	To accommodate climate-driven changes in biological communities, conservation plans are increasingly making use of models to predict species' responses to climate change. To date, species distribution models have been the most commonly used approach for assessing species' vulnerability to climate change. Biological trait-based approaches, which have emerged recently, and which include considerati…	2015	10.1016/j.biocon.2015.05.001	Yes	Yes	Yes	Yes	No	No	No
Breslin, PB; Wojciechowski, MF; Albuquerque, F	Projected climate change threatens significant range contraction of Cochemiea halei (Cactaceae), an island endemic, serpentine-adapted plant species at risk of extinction	ECOLOGY AND EVOLUTION	Aim Threats faced by narrowly distributed endemic plant species in the face of the Earth's sixth mass extinction and climate change exposure are especially severe for taxa on islands. We investigated the current and projected distribution and range changes of Cochemiea halei, an endemic island cactus. This taxon is of conservation concern, currently listed as vulnerable on the International Union…	2020	10.1002/ece3.6914	Yes	Yes	Yes	Yes	No	Yes	No
Sweet, LC; Green, T; Heintz, JGC; Frakes, N; Graver, N; Rangitsch, JS; Rodgers, JE; Heacox, S; Barrows, CW	Congruence between future distribution models and empirical data for an iconic species at Joshua Tree National Park	ECOSPHERE	U.S. national parks protect a natural heritage of global significance; those parks, especially those in the arid southwest, are threatened by climate change. Identifying climate refugia within our national parks using not only statistical models, but also validating predictions using robust field data should provide focus for managers in their stewardship of parks' biological resources. In the re…	2019	10.1002/ecs2.2763	Yes	Yes	Yes	Yes	No	Implied	No
Jenouvrier, S; Judy, CC; Wolf, S; Holland, M; Labrousse, S; LaRue, M; Wienecke, B; Fretwell, P; Barbraud, C; Greenwald, N; Stroeve, J; Trathan, PN	The call of the emperor penguin: Legal responses to species threatened by climate change	GLOBAL CHANGE BIOLOGY	Species extinction risk is accelerating due to anthropogenic climate change, making it urgent to protect vulnerable species through legal frameworks in order to facilitate conservation actions that help mitigate risk. Here, we discuss fundamental concepts for assessing climate change risks to species using the example of the emperor penguin (Aptenodytes forsteri), currently being considered for p…	2021	10.1111/gcb.15806	No	NA	NA	NA	NA	NA	NA
Alagador, D; Cerdeira, JO; Araujo, MB	Climate change, species range shifts and dispersal corridors: an evaluation of spatial conservation models	METHODS IN ECOLOGY AND EVOLUTION	The notion that conservation areas are static geographical units for biodiversity conservation should be revised when planning for climate-change adaptation. Since species are expected to respond to climate change by shifting their distributions, conservation areas can lose the very same species that justified their designation. Methods exist to take into account the potential effects of climate …	2016	10.1111/2041-210X.12524	No	NA	NA	NA	NA	NA	NA
Anton, AG; Garza, V; Justribo, JH; Traba, J	Factors affecting Dupont's lark distribution and range regression in Spain	PLOS ONE	In this work, we analyse factors explaining the distribution and range regression of Dupont's lark in Spain, the only European country in which this threatened alaudid is present. Dupont's lark is an extremely elusive and scarce species, distributed across a reduced and strongly fragmented range, showing a metapopulational structure with unknown dispersive and connective mechanisms. We used maxim…	2019	10.1371/journal.pone.0211549	Yes	Yes	Yes	Yes	No	Yes	No
Krystufek, B; Zorenko, T; Bontzorlos, V; Mahmoudi, A; Atanasov, N; Ivajnsic, D	Incipient road to extinction of a keystone herbivore in south-eastern Europe: Harting's vole (Microtus hartingi) under climate change	CLIMATIC CHANGE	Climate forcing, which is blamed for the decennial decline in the dynamics of vole populations in Central and Northern Europe, may have similar effects in southern (Mediterranean) Europe, even more so since the region is especially vulnerable to global change. In the absence of population monitoring, we investigated the temporal development and geospatial pattern of the habitat of Harting's vole …	2018	10.1007/s10584-018-2259-2	Yes	Yes	Yes	Yes	No	Yes	No
Bay, RA; Harrigan, RJ; Le Underwood, V; Gibbs, HL; Smith, TB; Ruegg, K	Genomic signals of selection predict climate-driven population declines in a migratory bird	SCIENCE	The ongoing loss of biodiversity caused by rapid climatic shifts requires accurate models for predicting species' responses. Despite evidence that evolutionary adaptation could mitigate climate change impacts, evolution is rarely integrated into predictive models. Integrating population genomics and environmental data, we identified genomic variation associated with climate across the breeding ra…	2018	10.1126/science.aan4380	No	NA	NA	NA	NA	NA	NA
Martinez, I; Gonzalez-Taboada, F; Wiegand, T; Camarero, JJ; Gutierrez, E	Dispersal limitation and spatial scale affect model based projections of Pinus uncinata response to climate change in the Pyrenees	GLOBAL CHANGE BIOLOGY	Species Distribution Models (SDMs) were employed to assess the potential impact of climate change on the distribution of Pinus uncinata in the Pyrenees, where it is the dominant tree species in subalpine forest and alpine tree lines. Predicting forest response to climate change is a challenging task in mountain regions but also a conservation priority. We examined the potential impact of spatial …	2012	10.1111/j.1365-2486.2012.02660.x	Yes	Yes	Yes	Yes	No	No	No
Naujokaitis-Lewis, IR; Curtis, JMR; Tischendorf, L; Badzinski, D; Lindsay, K; Fortin, MJ	Uncertainties in coupled species distribution-metapopulation dynamics models for risk assessments under climate change	DIVERSITY AND DISTRIBUTIONS	Aim Species distribution models (SDMs) coupled with metapopulation dynamics models can integrate multiple threats and population-level processes that influence species distributions. However, multiple sources of uncertainties could lead to substantial differences in model outputs and jeopardize risk assessments. We evaluate uncertainties in coupled species distributionmetapopulation dynamics mode…	2013	10.1111/ddi.12063	Yes	Yes	Yes	Yes	No	No	Yes
Ruegg, K; Anderson, EC; Somveille, M; Bay, RA; Whitfield, M; Paxton, EH; Smith, TB	Linking climate niches across seasons to assess population vulnerability in a migratory bird	GLOBAL CHANGE BIOLOGY	Global loss of biodiversity has placed new urgency on the need to understand factors regulating species response to rapid environmental change. While specialists are often less resilient to rapid environmental change than generalists, species-level analyses may obscure the extent of specialization when locally adapted populations vary in climate tolerances. Until recently, quantification of the d…	2021	10.1111/gcb.15639	No	No	NA	NA	NA	NA	NA
Renwick, AR; Massimino, D; Newson, SE; Chamberlain, DE; Pearce-Higgins, JW; Johnston, A	Modelling changes in species' abundance in response to projected climate change	DIVERSITY AND DISTRIBUTIONS	Aim Existing climate envelope models give an indication of broad scale shifts in distribution, but do not specifically provide information on likely future population changes useful for conservation prioritization and planning. We demonstrate how these techniques can be developed to model likely future changes in absolute density and population size as a result of climate change. Location Great B…	2012	10.1111/j.1472-4642.2011.00827.x	Yes	Yes	Yes	Yes	No	Implied	No
Martinez, ML; Mendoza-Gonzalez, G; Silva-Casarin, R; Mendoza-Baldwin, E	Land use changes and sea level rise may induce a coastal squeeze on the coasts of Veracruz, Mexico	GLOBAL ENVIRONMENTAL CHANGE-HUMAN AND POLICY DIMENSIONS	Coastal squeeze refers to the process in which coastal ecosystems are threatened by the combination of sea level rise (SLR) and the presence of a physical barrier, such as human infrastructure. This situation prevents the landward migration of ecosystems and species, as the coastline moves inland, and they are thus exposed to local extinction. Our objective was to explore coastal squeeze in the s…	2014	10.1016/j.gloenvcha.2014.09.009	Yes	No	NA	NA	NA	NA	NA
Rana, SK; Rana, HK; Ghimire, SK; Shrestha, KK; Ranjitkar, S	Predicting the impact of climate change on the distribution of two threatened Himalayan medicinal plants of Liliaceae in Nepal	JOURNAL OF MOUNTAIN SCIENCE	Predicting the potential distribution of medicinal plants in response to climate change is essential for their conservation and management. Contributing to the management program, this study aimed to predict the distribution of two threatened medicinal plants, Fritillaria cirrhosa and Lilium nepalense. The location of focal species gathered from herbarium specimen housed in different herbaria and…	2017	10.1007/s11629-015-3822-1	Yes	Yes	Yes	Yes	No	No	No
Arias-Alzate, A; Gonzalez-Maya, JF; Arroyo-Cabrales, J; Medellin, RA; Martinez-Meyer, E	Environmental Drivers and Distribution Patterns of Carnivoran Assemblages (Mammalia: Carnivora) in the Americas: Past to Present	JOURNAL OF MAMMALIAN EVOLUTION	Understanding species distributions and the variation of assemblage structure in time and space are fundamental goals of biogeography and ecology. Here, we use an ecological niche modeling and macroecological approach in order to assess whether constraints patterns in carnivoran richness and composition structures in replicated assemblages through time and space should reflect environmental filte…	2020	10.1007/s10914-020-09496-8	Yes	Historic	Yes	No	No	No	Yes
Cotto, O; Wessely, J; Georges, D; Klonner, G; Schmid, M; Dullinger, S; Thuiller, W; Guillaume, F	A dynamic eco-evolutionary model predicts slow response of alpine plants to climate warming	NATURE COMMUNICATIONS	Withstanding extinction while facing rapid climate change depends on a species' ability to track its ecological niche or to evolve a new one. Current methods that predict climate-driven species' range shifts use ecological modelling without eco-evolutionary dynamics. Here we present an eco-evolutionary forecasting framework that combines niche modelling with individual-based demographic and genet…	2017	10.1038/ncomms15399	Yes	Yes	Yes	Yes	No	Yes	No
Lloret, F; Gonzalez-Mancebo, JM	Altitudinal distribution patterns of bryophytes in the Canary Islands and vulnerability to climate change	FLORA	We report the pattern of bryophyte distribution through the elevation gradient of three Canary Islands (Fuerteventura, Tenerife and Gomera) assessing their vulnerability risk to climate change. We considered a conservative scenario of upslope climatic shift of 200-400 m and a drop in the upper limit of the cloud belt from 1500 to 1000 m. Climate change vulnerability was analyzed from the overlap …	2011	10.1016/j.flora.2011.04.007	No	No	NA	NA	NA	NA	NA
Milne, R; Cunningham, SJ; Lee, ATK; Smit, B	The role of thermal physiology in recent declines of birds in a biodiversity hotspot	CONSERVATION PHYSIOLOGY	We investigated whether observed avian range contractions and population declines in the Fynbos biome of South Africa were mechanistically linked to recent climate warming. We aimed to determine whether there were correlations between preferred temperature envelope, or changes in temperature within species' ranges, and recent changes in range and population size, for 12 Fynbos-resident bird speci…	2015	10.1093/conphys/cov048	No	NA	NA	NA	NA	NA	NA
Barrows, CW	RESPONSES OF A MONTANE LIZARD ASSEMBLAGE TO AN EXTENDED DROUGHT	SOUTHWESTERN NATURALIST	Modern climate change will increase temperatures, as well as the frequency and severity of droughts and wildfires across the semiarid montane regions of the southwestern United States. Predictions of reduced habitat suitability and increases in extinctions precipitated by climate change derive from modeled responses to these conditions, especially increased temperatures. What is often lacking are…	2018	10.1894/0038-4909-63-3-173	No	NA	NA	NA	NA	NA	NA
Urbani, F; D'Alessandro, P; Biondi, M	Using Maximum Entropy Modeling (MaxEnt) to predict future trends in the distribution of high altitude endemic insects in response to climate change	BULLETIN OF INSECTOLOGY	This study analyzes the possible usefulness of species distribution models (SDMs) using Maximum Entropy Modeling (MaxEnt) software to investigate the effects of climate change, under both current and projected conditions, on the distribution of 10 endemic Italian insect species (Coleoptera and Orthoptera) associated with high altitude areas in the Central Apennines. Twenty-two environmental varia…	2017	NA	Yes	Yes	Yes	Yes	No	Yes	No
Li, RQ; Xu, M; Wong, MHG; Qiu, S; Sheng, QK; Li, XH; Song, ZM	Climate change-induced decline in bamboo habitats and species diversity: implications for giant panda conservation	DIVERSITY AND DISTRIBUTIONS	AimConservation strategies must anticipate how climate change may alter the geographic distributions of limited food resources for highly specialized species. Here, we use bamboo as a case study to investigate climate change-induced changes in species diversity and discuss how to protect the critical food species for giant pandas. LocationGiant panda habitats. MethodsUsing a niche-based model and…	2015	10.1111/ddi.12284	Yes	Yes	Yes	Yes	No	Yes	No
Araujo, MB; Cabeza, M; Thuiller, W; Hannah, L; Williams, PH	Would climate change drive species out of reserves? An assessment of existing reserve-selection methods	GLOBAL CHANGE BIOLOGY	Concern for climate change has not yet been integrated in protocols for reserve selection. However if climate changes as projected, there is a possibility that current reserve-selection methods might provide solutions that are inadequate to ensure species' long-term persistence within reserves. We assessed, for the first time, the ability of existing reserve-selection methods to secure species in…	2004	10.1111/j.1365-2486.2004.00828.x	Yes	Yes	Yes	Yes	No	Implied	Yes
Venne, S; Currie, DJ	Can habitat suitability estimated from MaxEnt predict colonizations and extinctions?	DIVERSITY AND DISTRIBUTIONS	Aim MaxEnt has been widely used to model species' geographic distributions as functions of environmental variables and to predict changes in distributions in response to environmental change. Here, we test the predictive ability of MaxEnt models through time by modelling colonizations and extinctions. Location North America. Methods Using data for 21 species from the North American Breeding Bird …	2021	10.1111/ddi.13238	Yes	No	NA	NA	NA	NA	NA
Mammola, S; Goodacre, SL; Isaia, M	Climate change may drive cave spiders to extinction	ECOGRAPHY	Subterranean ecosystems present ideal opportunities to study mechanisms underlying responses to changes in climate because species within them are often adapted to a largely constant temperature. We have characterized the thermal conditions of caves in the western Alps, and related these hypogean climate data to the occurrence of Troglohyphantes spiders (Araneae, Linyphiidae). Our data indicated …	2018	10.1111/ecog.02902	Yes	Yes	Yes	Yes	No	Implied	No
Gibson, L; McNeill, A; de Tores, P; Wayne, A; Yates, C	Will future climate change threaten a range restricted endemic species, the quokka (Setonix brachyurus), in south west Australia?	BIOLOGICAL CONSERVATION	Range-restricted species, such as regional endemics, possess traits that may make them particularly vulnerable to environmental change. The quokka, Setonix brachyurus, is a small macropod, endemic to southwestern Australia and two adjacent islands. Climatic factors appear to play a role in defining the distribution of this species. Mainland populations are historically restricted to areas with an…	2010	10.1016/j.biocon.2010.06.011	Yes	Yes	Yes	Yes	NA	NA	NA
Van de Ven, CM; Weiss, SB; Ernst, WG	Plant species distributions under present conditions and forecasted for warmer climates in an arid mountain range	EARTH INTERACTIONS	Complex environmental gradients in the White and Inyo Mountains in eastern California produce striking variations in vegetation assemblages over short distances. Vegetation composition is dominated by elevational gradients of temperature and precipitation, but local modifications by geologic substrate, potential insolation, slope, and topographic position create finescale mosaics. Digital elevati…	2007	10.1175/EI205.1	No	NA	NA	NA	NA	NA	NA
Naundrup, PJ; Svenning, JC	A Geographic Assessment of the Global Scope for Rewilding with Wild-Living Horses (Equus ferus)	PLOS ONE	Megafaunas worldwide have been decimated during the late Quaternary. Many extirpated species were keystone species, and their loss likely has had large effects on ecosystems. Therefore, it is increasingly considered how megafaunas can be restored. The horse (Equus ferus) is highly relevant in this context as it was once extremely widespread and, despite severe range contraction, survives in the f…	2015	10.1371/journal.pone.0132359	Yes	No	NA	NA	NA	NA	NA
Stenhouse, V; Carter, AL; Chapple, DG; Hare, KM; Hartley, S; Nelson, NJ	Modelled incubation conditions indicate wider potential distributions based on thermal requirements for an oviparous lizard	JOURNAL OF BIOGEOGRAPHY	AimPredicting the distribution of species relies increasingly on understanding the spatially explicit constraints of environmental conditions on an organism's physiological traits. We combined an empirical model of temperature-dependent embryonic development with a mechanistic model of soil temperatures to examine potential thermal limitations on the distribution of a nocturnal, oviparous skink, …	2018	10.1111/jbi.13363	No	NA	NA	NA	NA	NA	NA
Renton, M; Childs, S; Standish, R; Shackelford, N	Plant migration and persistence under climate change in fragmented landscapes: Does it depend on the key point of vulnerability within the lifecycle?	ECOLOGICAL MODELLING	Many organisms are threatened by global climate change, but as sessile organisms, plants are particularly vulnerable. Unable to individually move to areas with more suitable conditions as the climate changes, plants must instead rely on their seeds dispersing far and often in order to migrate fast enough to keep pace with the changing climate. The fragmentation of natural landscapes by clearing f…	2013	10.1016/j.ecolmodel.2012.07.005	No	NA	NA	NA	NA	NA	NA
White, L; Catterall, C; Tomlinson, S; Taffs, K	Rare or overlooked? The distribution of Hairy Jointgrass in north coast New South Wales, Australia, and implications for its conservation status	JOURNAL FOR NATURE CONSERVATION	Efficient threatened species prioritisation and management is critical to the overall success of biodiversity conservation. Insufficient species information can make it challenging to accurately assess a species' extinction risk and develop appropriate management strategies. In this study we undertook field surveys and spatial data analysis to better understand the habitat and distribution of the…	2020	10.1016/j.jnc.2020.125792	Yes	No	NA	NA	NA	NA	NA
Castro, MB; Barbosa, ACMC; Pompeu, PV; Eisenlohr, PV; Pereira, GD; Apgaua, DMG; Pires-Oliveira, JC; Barbosa, JPRAD; Fontes, MAL; dos Santos, RM; Tng, DYP	Will the emblematic southern conifer Araucaria angustifolia survive to climate change in Brazil?	BIODIVERSITY AND CONSERVATION	Conifer forests dominated by Araucaria pines (Araucaria angustifolia) are emblematic of the humid forests in the southeast of Brazil, South America. However, these forests are highly fragmented and threatened by climate change. Despite the ecological and cultural importance of the dominant species (A. angustifolia), our knowledge of its climatic niche is incomplete. We aimed to understand the env…	2020	10.1007/s10531-019-01900-x	Yes	Yes	Yes	Yes	No	Implied	No
Estrada-Contreras, I; Equihua, M; Laborde, J; Meyer, EM; Sanchez-Velasquez, LR	Current and Future Distribution of the Tropical Tree Cedrela odorata L. in Mexico under Climate Change Scenarios Using MaxLike	PLOS ONE	Climate change is recognized as an important threat to global biodiversity because it increases the risk of extinction of many species on the planet. Mexico is a megadiverse country and native tree species such as red cedar (Cedrela odorata) can be used to maintain forests while helping mitigate climate change, because it is considered a fast growing pioneer species with great economic potential …	2016	10.1371/journal.pone.0164178	Yes	Yes	Yes	Yes	No	No	No
Atkins, KE; Travis, JMJ	Local adaptation and the evolution of species' ranges under climate change	JOURNAL OF THEORETICAL BIOLOGY	The potential impact of climate change on biodiversity is well documented. A well developed range of statistical methods currently exists that projects the possible future habitat of a species directly from the current climate and a species distribution. However, studies incorporating ecological and evolutionary processes remain limited. Here, we focus on the potential role that local adaptation …	2010	10.1016/j.jtbi.2010.07.014	No	NA	NA	NA	NA	NA	NA
Doswald, N; Willis, SG; Collingham, YC; Pain, DJ; Green, RE; Huntley, B	Potential impacts of climatic change on the breeding and non-breeding ranges and migration distance of European Sylvia warblers	JOURNAL OF BIOGEOGRAPHY	To explore the potential impacts of climatic change on species with different migratory strategies using Sylvia warblers breeding in Europe as a 'model' species group. Europe and Africa. Climate response surfaces and generalized additive models (GAMs) were used to model relationships between species recorded breeding and non-breeding ranges and recent climate. Species potential future breeding an…	2009	10.1111/j.1365-2699.2009.02086.x	Yes	Yes	Yes	Yes	No	NA	NA
McClean, CJ; Lovett, JC; Kuper, W; Hannah, L; Sommer, JH; Barthlott, W; Termansen, M; Smith, GE; Tokamine, S; Taplin, JRD	African plant diversity and climate change	ANNALS OF THE MISSOURI BOTANICAL GARDEN	International goals have been set to protect global plant diversity and limit ecosystem damage due to climate change, but large-scale effects of changing climate on species distributions have yet to be fully considered in conservation efforts. For sub-Saharan Africa we study the shifts in climatically suitable areas for 5197 African plant species under future climate models for the years 2025, 20…	2005	NA	Yes	Yes	Yes	Yes	No	Yes	Yes
Royzar, C; Gillespie, TW; Kawelo, K	Landscape to site variations in species distribution models for endangered plants	FOREST ECOLOGY AND MANAGEMENT	Present global plant extinction rates are 100-1000 times greater than pre-human levels and this is especially true on oceanic islands. There is a great need to model the distributions of endangered plants for reintroduction on oceanic islands, however, there are still questions concerning what is the most appropriate spatial scale and which environmental metrics should be included in order to gui…	2016	10.1016/j.foreco.2016.03.030	Yes	No	NA	NA	NA	NA	NA
Broadhurst, LM; Mellick, R; Knerr, N; Li, L; Supple, MA	Land availability may be more important than genetic diversity in the range hift response of a widely distributed eucalypt, Eucalyptus melliodora	FOREST ECOLOGY AND MANAGEMENT	Climate change is challenging many species which are expected to respond through range shifts, in situ adaptation or extinction. Successful plant migration is complex and dependent on many factors including propagule availability, dispersal ability, regeneration sensitivity and habitat suitability. Eucalypts are a common and key component of the Australian flora that have been extensively cleared…	2018	10.1016/j.foreco.2017.10.024	Yes	Yes	Yes	Yes	NA	NA	NA
Garcia-Valdes, R; Svenning, JC; Zavala, MA; Purves, DW; Araujo, MB	Evaluating the combined effects of climate and land-use change on tree species distributions	JOURNAL OF APPLIED ECOLOGY	A large proportion of the world's biodiversity is reportedly threatened by habitat loss and climate change. However, there are few studies that investigate the interaction between these two threats using empirical data. Here, we investigate interactions between climate change and land-use change in the future distribution of 23 dominant tree species in mainland Spain. We simulated changes up to y…	2015	10.1111/1365-2664.12453	No	NA	NA	NA	NA	NA	NA
Fordham, DA; Brook, BW; Moritz, C; Nogues-Bravo, D	Better forecasts of range dynamics using genetic data	TRENDS IN ECOLOGY & EVOLUTION	The spatiotemporal response of species to past global change must be understood for adaptive management and to make useful predictions. Characteristics of past population dynamics are imprinted in genes, yet these molecular 'log books' are just beginning to be used to improve forecasts of biotic responses to climate change. This is despite there now being robust quantitative frameworks to incorpo…	2014	10.1016/j.tree.2014.05.007	No	NA	NA	NA	NA	NA	NA
Peron, G; Altwegg, R; Jamie, GA; Spottiswoode, CN	Coupled range dynamics of brood parasites and their hosts responding to climate and vegetation changes	JOURNAL OF ANIMAL ECOLOGY	1. As populations shift their ranges in response to global change, local species assemblages can change, setting the stage for new ecological interactions, community equilibria and evolutionary responses. 2. Here, we focus on the range dynamics of four avian brood parasite species and their hosts in southern Africa, in a context of bush encroachment (increase in woody vegetation density in places…	2016	10.1111/1365-2656.12546	No	NA	NA	NA	NA	NA	NA
Varol, T; Canturk, U; Cetin, M; Ozel, HB; Sevik, H	Impacts of climate change scenarios on European ash tree (Fraxinus excelsior L.) in Turkey	FOREST ECOLOGY AND MANAGEMENT	Climate change is expected to have various impacts on forest ecosystems through drought, heat stress, insect invasions and forest fires. Therefore, lack of taking the necessary measures in time will lead to the extinction or endangerment of valuable species. The entropy method was used in order to estimate the geographic distribution of Fraxinus excelsior L. available in Turkey under present and …	2021	10.1016/j.foreco.2021.119199	No	Yes	Yes	Yes	No	No	No
McLane, SC; Aitken, SN	Whitebark pine (Pinus albicaulis) assisted migration potential: testing establishment north of the species range	ECOLOGICAL APPLICATIONS	The translocation of species into habitable locations outside of their current ranges, termed assisted migration, has been proposed as a means of saving vulnerable species from extinction as a result of climate change. We explore the use of this controversial technique using a threatened keystone species in western North America, whitebark pine (Pinus albicaulis), as a case study. Species distrib…	2012	10.1890/11-0329.1	No	NA	NA	NA	NA	NA	NA
